# Supplementary material for: 1-Benzoyl-3-(naphthalen-1-yl)thio­urea
Source: Acta Crystallogr Sect E Struct Rep Online. 2011 Nov 5;67(Pt 12):o3187. doi: 10.1107/S160053681104582X (PMC3238855; doi:10.1107/S160053681104582X)
Supplement: Supplementary file 1 [file e-67-o3187-sup1.cif]

##############################################################################
#                                                                            #
# This CIF contains the data in a paper accepted for publication in          #
# Acta Crystallographica Section E. It conforms to the requirements of       #
# Notes for Authors for Acta Crystallographica Section E, and has been       #
# peer reviewed under the auspices of the IUCr Commission on Journals.       #
#                                                                            #
# Full details of the Crystallographic Information File format               #
# are given in the paper "The Crystallographic Information File (CIF):       #
# a New Standard Archive File for Crystallography" by S. R. Hall, F. H.      #
# Allen and I. D. Brown [Acta Cryst. (1991), A47, 655-685].                  #
#                                                                            #
# The current version of the core CIF dictionary is obtainable from          #
# ftp://ftp.iucr.org/pub/cif_core.dic.                                       #
#                                                                            #
# Software is freely available for graphical display of the structure(s)     #
# in this CIF. For information consult the CIF software page                 #
# http://www.iucr.org/resources/cif/software.                                #
#                                                                            #
# This file may be used for bona fide research purposes within the           #
# scientific community so long as proper attribution is given to the journal # 
# article from which it was obtained.                                        #
#                                                                            #
##############################################################################
data_global
_audit_creation_method     'SHELXL97'
_journal_date_recd_electronic     2011-10-25
_journal_date_accepted     2011-10-31
_journal_name_full     'Acta Crystallographica, Section E'
_journal_year     2011
_journal_volume     67
_journal_issue     12
_journal_page_first     o3187
_journal_page_last     o3187
_journal_paper_category     QO
_journal_coeditor_code     FK2043
_publ_contact_author_name     'Saeed, Sohail'
_publ_contact_author_address
;
Department of Chemistry, Research Complex
Allama Iqbal Open University
Islamabad 44000, Pakistan
;
_publ_contact_author_email     sohail262001@yahoo.com
_publ_contact_author_fax     092-51-925-0081
_publ_contact_author_phone     092-51-925-0081
_publ_section_title
;
1-Benzoyl-3-(naphthalen-1-yl)thiourea
;
loop_
    _publ_author_name
    _publ_author_footnote
    _publ_author_address
    'Saeed, Sohail' .
;
Department of Chemistry, Research Complex, Allama Iqbal Open University,
Islamabad 44000,
Pakistan
;
    'Rashid, Naghmana' .
;
Department of Chemistry, Research Complex, Allama Iqbal Open University,
Islamabad 44000,
Pakistan
;
    'Jasinski, Jerry P' .
;
Department of Chemistry, Keene State College, 229 Main Street, Keene,
NH 03435-2001, USA
;
    'Golen, James A' .
;
Department of Chemistry, Keene State College, 229 Main Street, Keene,
NH 03435-2001, USA
;
data_I
_chemical_name_systematic
;
1-Benzoyl-3-(naphthalen-1-yl)thiourea
;
_chemical_name_common     ?
_chemical_formula_moiety     'C18 H14 N2 O S'
_chemical_formula_sum     'C18 H14 N2 O S'
_chemical_formula_iupac     'C18 H14 N2 O S'
_chemical_formula_weight     306.37
_chemical_melting_point     ?
_symmetry_cell_setting     monoclinic
_symmetry_space_group_name_H-M     'P 21/n'
_symmetry_space_group_name_Hall     '-P 2yn'
loop_
    _symmetry_equiv_pos_as_xyz
    'x, y, z'
    '-x+1/2, y+1/2, -z+1/2'
    '-x, -y, -z'
    'x-1/2, -y-1/2, z-1/2'
_cell_length_a     9.7368(14)
_cell_length_b     5.2256(10)
_cell_length_c     28.619(4)
_cell_angle_alpha     90.00
_cell_angle_beta     92.126(12)
_cell_angle_gamma     90.00
_cell_volume     1455.2(4)
_cell_formula_units_Z     4
_cell_measurement_reflns_used     1307
_cell_measurement_theta_min     3.47
_cell_measurement_theta_max     32.26
_cell_measurement_temperature     173(2)
_exptl_crystal_description     rod
_exptl_crystal_colour     colourless
_exptl_crystal_size_max     0.35
_exptl_crystal_size_mid     0.08
_exptl_crystal_size_min     0.08
_exptl_crystal_density_diffrn     1.398
_exptl_crystal_density_meas     ?
_exptl_crystal_density_method     'not measured'
_exptl_crystal_F_000     640
_exptl_absorpt_coefficient_mu     0.225
_exptl_absorpt_correction_type     multi-scan
_exptl_absorpt_process_details
;
(CrysAlis RED; Oxford Diffraction, 2010)
;
_exptl_absorpt_correction_T_min     0.9253
_exptl_absorpt_correction_T_max     0.9822
_exptl_special_details     ?
_diffrn_ambient_temperature     173(2)
_diffrn_radiation_type     MoK\a
_diffrn_radiation_wavelength     0.71073
_diffrn_radiation_source     'Enhance (Mo) X-ray Source'
_diffrn_radiation_monochromator     'graphite'
_diffrn_measurement_device_type     'Oxford Diffraction Xcalibur Eos Gemini'
_diffrn_measurement_method     '\w scans'
_diffrn_detector_area_resol_mean     16.1500
_diffrn_reflns_number     12731
_diffrn_reflns_av_R_equivalents     0.0815
_diffrn_reflns_av_sigmaI/netI     0.0797
_diffrn_reflns_theta_min     3.96
_diffrn_reflns_theta_max     27.87
_diffrn_reflns_theta_full     25.00
_diffrn_measured_fraction_theta_max     0.998
_diffrn_measured_fraction_theta_full     0.998
_diffrn_reflns_limit_h_min     -12
_diffrn_reflns_limit_h_max     12
_diffrn_reflns_limit_k_min     -6
_diffrn_reflns_limit_k_max     6
_diffrn_reflns_limit_l_min     -34
_diffrn_reflns_limit_l_max     37
_refine_special_details
;
Refinement of <i>F</i>^2^ against ALL reflections. The weighted <i>R</i>-factor
<i>wR</i> and goodness of fit <i>S</i> are based on <i>F</i>^2^, conventional
<i>R</i>-factors <i>R</i> are based on <i>F</i>, with <i>F</i> set to zero for
negative <i>F</i>^2^. The threshold expression of <i>F</i>^2^ >
\s(<i>F</i>^2^) is used only for calculating <i>R</i>-factors(gt) <i>etc</i>.
and is not relevant to the choice of reflections for refinement.
<i>R</i>-factors based on <i>F</i>^2^ are statistically about twice as large
as those based on <i>F</i>, and <i>R</i>- factors based on ALL data will be
even larger..
;
_reflns_number_total     3460
_reflns_number_gt     2206
_reflns_threshold_expression     I>2sigma(I)
_refine_ls_structure_factor_coef     Fsqd
_refine_ls_matrix_type     full
_refine_ls_R_factor_all     0.1107
_refine_ls_R_factor_gt     0.0622
_refine_ls_wR_factor_gt     0.1130
_refine_ls_wR_factor_ref     0.1349
_refine_ls_goodness_of_fit_ref     1.047
_refine_ls_restrained_S_all     1.047
_refine_ls_number_reflns     3460
_refine_ls_number_parameters     205
_refine_ls_number_restraints     2
_refine_ls_hydrogen_treatment     mixed
_refine_ls_weighting_scheme     calc
_refine_ls_weighting_details
         'calc w=1/[\s^2^(Fo^2^)+(0.0427P)^2^+0.1745P] where P=(Fo^2^+2Fc^2^)/3'
_atom_sites_solution_hydrogens     geom
_atom_sites_solution_primary     direct
_atom_sites_solution_secondary     difmap
_refine_ls_shift/su_max     0.001
_refine_ls_shift/su_mean     0.000
_refine_diff_density_max     0.250
_refine_diff_density_min     -0.358
_refine_ls_extinction_method     none
_refine_ls_extinction_coef     ?
loop_
    _atom_type_symbol
    _atom_type_description
    _atom_type_scat_dispersion_real
    _atom_type_scat_dispersion_imag
    _atom_type_scat_source
    'C' 'C' 0.0033 0.0016
                         'International Tables Vol C Tables 4.2.6.8 and 6.1.1.4'
    'H' 'H' 0.0000 0.0000
                         'International Tables Vol C Tables 4.2.6.8 and 6.1.1.4'
    'N' 'N' 0.0061 0.0033
                         'International Tables Vol C Tables 4.2.6.8 and 6.1.1.4'
    'O' 'O' 0.0106 0.0060
                         'International Tables Vol C Tables 4.2.6.8 and 6.1.1.4'
    'S' 'S' 0.1246 0.1234
                         'International Tables Vol C Tables 4.2.6.8 and 6.1.1.4'
_computing_data_collection     '<i>CrysAlis PRO</i> (Oxford Diffraction, 2010)'
_computing_cell_refinement     '<i>CrysAlis PRO</i> (Oxford Diffraction, 2010)'
_computing_data_reduction     '<i>CrysAlis RED</i> (Oxford Diffraction, 2010)'
_computing_structure_solution     '<i>SHELXS97</i> (Sheldrick, 2008)'
_computing_structure_refinement     '<i>SHELXL97</i> (Sheldrick, 2008)'
_computing_molecular_graphics     '<i>SHELXTL</i> (Sheldrick, 2008)'
_computing_publication_material     '<i>SHELXTL</i> (Sheldrick, 2008)'
loop_
    _atom_site_type_symbol
    _atom_site_label
    _atom_site_fract_x
    _atom_site_fract_y
    _atom_site_fract_z
    _atom_site_U_iso_or_equiv
    _atom_site_adp_type
    _atom_site_calc_flag
    _atom_site_refinement_flags
    _atom_site_occupancy
    _atom_site_symmetry_multiplicity
    _atom_site_disorder_assembly
    _atom_site_disorder_group
    S S1 0.63172(7) 0.32704(17) 0.54848(3) 0.0446(2) Uani d . 1 1 . .
    O O1 0.28206(18) 0.5576(4) 0.63936(6) 0.0395(5) Uani d . 1 1 . .
    N N1 0.4117(2) 0.5657(4) 0.57512(7) 0.0300(5) Uani d D 1 1 . .
    H H1 0.423(3) 0.632(5) 0.5480(7) 0.036 Uiso d D 1 1 . .
    N N2 0.4889(2) 0.2542(4) 0.62654(7) 0.0280(5) Uani d D 1 1 . .
    H H2 0.421(2) 0.315(5) 0.6413(9) 0.034 Uiso d D 1 1 . .
    C C1 0.2515(3) 1.0084(5) 0.54374(9) 0.0313(6) Uani d . 1 1 . .
    H H1A 0.3367 0.9825 0.5293 0.038 Uiso calc R 1 1 . .
    C C2 0.1632(3) 1.1966(5) 0.52738(10) 0.0413(7) Uani d . 1 1 . .
    H H2A 0.1872 1.2993 0.5016 0.050 Uiso calc R 1 1 . .
    C C3 0.0399(3) 1.2359(6) 0.54847(11) 0.0427(7) Uani d . 1 1 . .
    H H3A -0.0216 1.3642 0.5369 0.051 Uiso calc R 1 1 . .
    C C4 0.0059(3) 1.0899(6) 0.58617(10) 0.0407(7) Uani d . 1 1 . .
    H H4A -0.0784 1.1195 0.6010 0.049 Uiso calc R 1 1 . .
    C C5 0.0929(3) 0.9015(5) 0.60260(10) 0.0364(7) Uani d . 1 1 . .
    H H5A 0.0685 0.8010 0.6287 0.044 Uiso calc R 1 1 . .
    C C6 0.2167(2) 0.8566(5) 0.58122(8) 0.0257(5) Uani d . 1 1 . .
    C C7 0.3049(2) 0.6496(5) 0.60124(8) 0.0272(6) Uani d . 1 1 . .
    C C8 0.5082(2) 0.3745(5) 0.58638(9) 0.0292(6) Uani d . 1 1 . .
    C C9 0.5611(2) 0.0543(5) 0.64982(9) 0.0268(6) Uani d . 1 1 . .
    C C10 0.6612(2) -0.0889(5) 0.62991(9) 0.0331(6) Uani d . 1 1 . .
    H H10A 0.6876 -0.0526 0.5990 0.040 Uiso calc R 1 1 . .
    C C11 0.7248(3) -0.2889(6) 0.65515(10) 0.0395(7) Uani d . 1 1 . .
    H H11A 0.7964 -0.3833 0.6415 0.047 Uiso calc R 1 1 . .
    C C12 0.6859(3) -0.3498(5) 0.69861(10) 0.0379(7) Uani d . 1 1 . .
    H H12A 0.7289 -0.4890 0.7147 0.046 Uiso calc R 1 1 . .
    C C13 0.5827(2) -0.2094(5) 0.72029(9) 0.0297(6) Uani d . 1 1 . .
    C C14 0.5195(2) -0.0002(5) 0.69628(8) 0.0261(5) Uani d . 1 1 . .
    C C15 0.4192(2) 0.1399(5) 0.71991(9) 0.0306(6) Uani d . 1 1 . .
    H H15A 0.3758 0.2818 0.7048 0.037 Uiso calc R 1 1 . .
    C C16 0.3832(3) 0.0759(5) 0.76395(9) 0.0354(7) Uani d . 1 1 . .
    H H16A 0.3159 0.1740 0.7791 0.043 Uiso calc R 1 1 . .
    C C17 0.4444(3) -0.1323(5) 0.78703(9) 0.0371(7) Uani d . 1 1 . .
    H H17A 0.4181 -0.1770 0.8176 0.045 Uiso calc R 1 1 . .
    C C18 0.5413(3) -0.2703(5) 0.76558(9) 0.0339(6) Uani d . 1 1 . .
    H H18A 0.5826 -0.4119 0.7815 0.041 Uiso calc R 1 1 . .
loop_
    _atom_site_aniso_label
    _atom_site_aniso_U_11
    _atom_site_aniso_U_22
    _atom_site_aniso_U_33
    _atom_site_aniso_U_12
    _atom_site_aniso_U_13
    _atom_site_aniso_U_23
    S1 0.0376(4) 0.0694(6) 0.0275(4) 0.0166(4) 0.0126(3) 0.0087(4)
    O1 0.0407(11) 0.0504(12) 0.0283(11) 0.0153(10) 0.0124(8) 0.0099(9)
    N1 0.0283(11) 0.0381(13) 0.0239(12) 0.0030(10) 0.0044(9) 0.0055(10)
    N2 0.0248(11) 0.0373(13) 0.0223(11) 0.0044(10) 0.0066(9) 0.0002(9)
    C1 0.0320(14) 0.0316(15) 0.0304(15) -0.0021(12) 0.0043(11) -0.0020(12)
    C2 0.0535(18) 0.0349(16) 0.0356(16) 0.0020(14) 0.0032(14) 0.0069(13)
    C3 0.0403(16) 0.0390(17) 0.0485(19) 0.0075(14) -0.0042(14) 0.0044(14)
    C4 0.0312(15) 0.0450(18) 0.0460(18) 0.0060(14) 0.0049(13) 0.0053(14)
    C5 0.0315(14) 0.0396(17) 0.0384(16) 0.0038(13) 0.0063(12) 0.0069(13)
    C6 0.0249(13) 0.0277(14) 0.0245(13) -0.0005(11) 0.0015(10) -0.0014(11)
    C7 0.0261(13) 0.0317(14) 0.0241(13) -0.0010(11) 0.0055(10) -0.0017(11)
    C8 0.0233(13) 0.0381(16) 0.0260(14) 0.0033(12) 0.0009(10) -0.0009(12)
    C9 0.0237(12) 0.0276(14) 0.0289(14) -0.0001(11) 0.0003(10) -0.0024(11)
    C10 0.0285(14) 0.0390(16) 0.0319(15) 0.0033(12) 0.0017(11) -0.0021(12)
    C11 0.0312(15) 0.0408(17) 0.0463(18) 0.0070(13) -0.0002(13) -0.0087(14)
    C12 0.0376(15) 0.0348(16) 0.0409(17) 0.0019(13) -0.0050(13) 0.0004(13)
    C13 0.0276(13) 0.0270(14) 0.0340(15) -0.0040(11) -0.0040(11) -0.0003(11)
    C14 0.0258(13) 0.0260(13) 0.0263(14) -0.0058(11) -0.0010(10) -0.0011(10)
    C15 0.0305(14) 0.0312(14) 0.0301(14) 0.0025(12) 0.0022(11) 0.0024(11)
    C16 0.0394(15) 0.0372(16) 0.0302(15) 0.0005(13) 0.0074(12) 0.0024(12)
    C17 0.0410(16) 0.0426(17) 0.0279(15) -0.0078(14) 0.0029(12) 0.0076(13)
    C18 0.0381(15) 0.0286(14) 0.0342(15) -0.0080(13) -0.0083(12) 0.0053(12)
_geom_special_details
;
All e.s.d.'s (except the e.s.d. in the dihedral angle between two l.s. planes)
are estimated using the full covariance matrix. The cell e.s.d.'s are taken
into account individually in the estimation of e.s.d.'s in distances, angles
and torsion angles; correlations between e.s.d.'s in cell parameters are only
used when they are defined by crystal symmetry. An approximate (isotropic)
treatment of cell e.s.d.'s is used for estimating e.s.d.'s involving l.s.
planes.
;
loop_
    _geom_bond_atom_site_label_1
    _geom_bond_atom_site_label_2
    _geom_bond_site_symmetry_2
    _geom_bond_distance
    _geom_bond_publ_flag
    S1 C8 . 1.667(2) ?
    O1 C7 . 1.220(3) ?
    N1 C7 . 1.375(3) ?
    N1 C8 . 1.401(3) ?
    N1 H1 . 0.859(16) ?
    N2 C8 . 1.329(3) ?
    N2 C9 . 1.412(3) ?
    N2 H2 . 0.861(16) ?
    C1 C2 . 1.377(4) ?
    C1 C6 . 1.386(3) ?
    C1 H1A . 0.9500 ?
    C2 C3 . 1.379(4) ?
    C2 H2A . 0.9500 ?
    C3 C4 . 1.372(4) ?
    C3 H3A . 0.9500 ?
    C4 C5 . 1.370(4) ?
    C4 H4A . 0.9500 ?
    C5 C6 . 1.392(3) ?
    C5 H5A . 0.9500 ?
    C6 C7 . 1.483(3) ?
    C9 C10 . 1.370(3) ?
    C9 C14 . 1.433(3) ?
    C10 C11 . 1.401(4) ?
    C10 H10A . 0.9500 ?
    C11 C12 . 1.351(4) ?
    C11 H11A . 0.9500 ?
    C12 C13 . 1.407(4) ?
    C12 H12A . 0.9500 ?
    C13 C18 . 1.408(4) ?
    C13 C14 . 1.419(3) ?
    C14 C15 . 1.413(3) ?
    C15 C16 . 1.362(3) ?
    C15 H15A . 0.9500 ?
    C16 C17 . 1.395(4) ?
    C16 H16A . 0.9500 ?
    C17 C18 . 1.353(4) ?
    C17 H17A . 0.9500 ?
    C18 H18A . 0.9500 ?
loop_
    _geom_angle_atom_site_label_1
    _geom_angle_atom_site_label_2
    _geom_angle_atom_site_label_3
    _geom_angle_site_symmetry_1
    _geom_angle_site_symmetry_3
    _geom_angle
    _geom_angle_publ_flag
    C7 N1 C8 . . 128.1(2) ?
    C7 N1 H1 . . 119.1(18) ?
    C8 N1 H1 . . 112.8(18) ?
    C8 N2 C9 . . 132.4(2) ?
    C8 N2 H2 . . 112.6(18) ?
    C9 N2 H2 . . 115.0(18) ?
    C2 C1 C6 . . 120.3(2) ?
    C2 C1 H1A . . 119.9 ?
    C6 C1 H1A . . 119.9 ?
    C1 C2 C3 . . 120.1(3) ?
    C1 C2 H2A . . 120.0 ?
    C3 C2 H2A . . 120.0 ?
    C4 C3 C2 . . 120.0(3) ?
    C4 C3 H3A . . 120.0 ?
    C2 C3 H3A . . 120.0 ?
    C5 C4 C3 . . 120.4(3) ?
    C5 C4 H4A . . 119.8 ?
    C3 C4 H4A . . 119.8 ?
    C4 C5 C6 . . 120.3(3) ?
    C4 C5 H5A . . 119.9 ?
    C6 C5 H5A . . 119.9 ?
    C1 C6 C5 . . 119.0(2) ?
    C1 C6 C7 . . 124.2(2) ?
    C5 C6 C7 . . 116.8(2) ?
    O1 C7 N1 . . 121.8(2) ?
    O1 C7 C6 . . 120.7(2) ?
    N1 C7 C6 . . 117.5(2) ?
    N2 C8 N1 . . 114.9(2) ?
    N2 C8 S1 . . 128.4(2) ?
    N1 C8 S1 . . 116.76(19) ?
    C10 C9 N2 . . 123.9(2) ?
    C10 C9 C14 . . 120.5(2) ?
    N2 C9 C14 . . 115.6(2) ?
    C9 C10 C11 . . 120.0(3) ?
    C9 C10 H10A . . 120.0 ?
    C11 C10 H10A . . 120.0 ?
    C12 C11 C10 . . 121.1(3) ?
    C12 C11 H11A . . 119.5 ?
    C10 C11 H11A . . 119.5 ?
    C11 C12 C13 . . 120.8(3) ?
    C11 C12 H12A . . 119.6 ?
    C13 C12 H12A . . 119.6 ?
    C12 C13 C18 . . 121.4(2) ?
    C12 C13 C14 . . 119.5(2) ?
    C18 C13 C14 . . 119.1(2) ?
    C15 C14 C13 . . 117.5(2) ?
    C15 C14 C9 . . 124.4(2) ?
    C13 C14 C9 . . 118.1(2) ?
    C16 C15 C14 . . 121.4(2) ?
    C16 C15 H15A . . 119.3 ?
    C14 C15 H15A . . 119.3 ?
    C15 C16 C17 . . 120.7(3) ?
    C15 C16 H16A . . 119.7 ?
    C17 C16 H16A . . 119.7 ?
    C18 C17 C16 . . 119.6(3) ?
    C18 C17 H17A . . 120.2 ?
    C16 C17 H17A . . 120.2 ?
    C17 C18 C13 . . 121.7(3) ?
    C17 C18 H18A . . 119.2 ?
    C13 C18 H18A . . 119.2 ?
loop_
    _geom_torsion_atom_site_label_1
    _geom_torsion_atom_site_label_2
    _geom_torsion_atom_site_label_3
    _geom_torsion_atom_site_label_4
    _geom_torsion_site_symmetry_1
    _geom_torsion_site_symmetry_2
    _geom_torsion_site_symmetry_3
    _geom_torsion_site_symmetry_4
    _geom_torsion
    _geom_torsion_publ_flag
    C6 C1 C2 C3 . . . . 0.4(4) ?
    C1 C2 C3 C4 . . . . 0.9(5) ?
    C2 C3 C4 C5 . . . . -1.1(5) ?
    C3 C4 C5 C6 . . . . 0.1(4) ?
    C2 C1 C6 C5 . . . . -1.5(4) ?
    C2 C1 C6 C7 . . . . 180.0(2) ?
    C4 C5 C6 C1 . . . . 1.2(4) ?
    C4 C5 C6 C7 . . . . 179.9(2) ?
    C8 N1 C7 O1 . . . . -0.4(4) ?
    C8 N1 C7 C6 . . . . 180.0(2) ?
    C1 C6 C7 O1 . . . . 165.4(3) ?
    C5 C6 C7 O1 . . . . -13.2(4) ?
    C1 C6 C7 N1 . . . . -15.0(4) ?
    C5 C6 C7 N1 . . . . 166.4(2) ?
    C9 N2 C8 N1 . . . . 179.7(2) ?
    C9 N2 C8 S1 . . . . -0.6(4) ?
    C7 N1 C8 N2 . . . . 3.1(4) ?
    C7 N1 C8 S1 . . . . -176.7(2) ?
    C8 N2 C9 C10 . . . . -10.9(4) ?
    C8 N2 C9 C14 . . . . 171.5(3) ?
    N2 C9 C10 C11 . . . . -178.1(2) ?
    C14 C9 C10 C11 . . . . -0.6(4) ?
    C9 C10 C11 C12 . . . . 2.2(4) ?
    C10 C11 C12 C13 . . . . -1.7(4) ?
    C11 C12 C13 C18 . . . . -179.9(2) ?
    C11 C12 C13 C14 . . . . -0.5(4) ?
    C12 C13 C14 C15 . . . . -178.2(2) ?
    C18 C13 C14 C15 . . . . 1.2(3) ?
    C12 C13 C14 C9 . . . . 2.0(3) ?
    C18 C13 C14 C9 . . . . -178.6(2) ?
    C10 C9 C14 C15 . . . . 178.8(2) ?
    N2 C9 C14 C15 . . . . -3.5(4) ?
    C10 C9 C14 C13 . . . . -1.5(3) ?
    N2 C9 C14 C13 . . . . 176.2(2) ?
    C13 C14 C15 C16 . . . . -0.5(4) ?
    C9 C14 C15 C16 . . . . 179.2(2) ?
    C14 C15 C16 C17 . . . . -0.4(4) ?
    C15 C16 C17 C18 . . . . 0.7(4) ?
    C16 C17 C18 C13 . . . . 0.0(4) ?
    C12 C13 C18 C17 . . . . 178.4(3) ?
    C14 C13 C18 C17 . . . . -0.9(4) ?
loop_
    _geom_hbond_atom_site_label_D
    _geom_hbond_atom_site_label_H
    _geom_hbond_atom_site_label_A
    _geom_hbond_site_symmetry_A
    _geom_hbond_distance_DH
    _geom_hbond_distance_HA
    _geom_hbond_distance_DA
    _geom_hbond_angle_DHA
    N2 H2 O1 . 0.861(16) 1.85(2) 2.600(3) 144(2)
    N1 H1 S1 3_666 0.859(16) 2.80(2) 3.591(2) 153(2)
    C15 H15A O1 . 0.95 2.51 3.411(3) 158.9
