# Supplementary material for: 1-Benzoyl-3-(naphthalen-1-yl)thio­urea
Source: Acta Crystallogr Sect E Struct Rep Online. 2011 Nov 5;67(Pt 12):o3187. doi: 10.1107/S160053681104582X (PMC3238855; doi:10.1107/S160053681104582X)
Supplement: Supplementary file 2 [file e-67-o3187-Isup2.hkl]

# 
# h,k,l, Fc-squared, Fo-squared, sigma(Fo-squared) and status flag 
# 
data_I
_shelx_title ' SS-216 in P2(1)/n' 
_shelx_refln_list_code          4 
_shelx_F_calc_maximum      204.02 
_exptl_crystal_F_000       640.00 
_reflns_d_resolution_high  0.7601 
 
loop_ 
 _symmetry_equiv_pos_as_xyz 
 'x, y, z' 
 '-x+1/2, y+1/2, -z+1/2' 
 '-x, -y, -z' 
 'x-1/2, -y-1/2, z-1/2' 
 
_cell_length_a     9.7368 
_cell_length_b     5.2256 
_cell_length_c    28.6193 
_cell_angle_alpha  90.000 
_cell_angle_beta   92.126 
_cell_angle_gamma  90.000 
 
_shelx_F_squared_multiplier     1.000 
 
loop_ 
 _refln_index_h 
 _refln_index_k 
 _refln_index_l 
 _refln_F_squared_calc 
 _refln_F_squared_meas 
 _refln_F_squared_sigma 
 _refln_observed_status 
   2   0   0     2851.69     2627.42     62.66 o 
   4   0   0      232.31      264.25     19.79 o 
   6   0   0       12.41       25.98      7.28 o 
   8   0   0      103.67      105.61     19.15 o 
  10   0   0       72.01       37.01     43.53 o 
  12   0   0        9.54       -8.25     17.74 o 
   1   1   0      341.58      305.11     13.02 o 
   2   1   0      115.08      100.42      7.54 o 
   3   1   0     1034.08     1063.44     26.27 o 
   4   1   0      151.01      138.62     11.24 o 
   5   1   0      443.41      467.02     21.70 o 
   6   1   0      388.86      371.70     18.07 o 
   7   1   0        4.66       36.04      7.61 o 
   8   1   0      325.44      327.55     18.57 o 
   9   1   0      472.20      487.93     28.09 o 
  10   1   0       65.27       39.45     13.65 o 
  11   1   0        7.07       10.37     13.47 o 
  12   1   0        3.96       13.60     24.75 o 
   0   2   0      821.10      821.43     28.17 o 
   1   2   0     1621.35     1533.21     26.00 o 
   2   2   0      451.18      473.81     23.29 o 
   3   2   0      556.99      593.86     31.24 o 
   4   2   0      135.40      120.70     10.92 o 
   5   2   0     1073.04     1023.73     30.06 o 
   6   2   0      183.30      183.49     14.43 o 
   7   2   0       31.76       40.24     12.40 o 
   8   2   0        0.99       28.94     16.18 o 
   9   2   0      121.54      139.70     17.98 o 
  10   2   0        0.03       17.15     11.77 o 
  11   2   0        7.58       28.07     14.52 o 
  12   2   0       64.59       64.77     21.30 o 
   1   3   0     1265.45     1282.89     30.09 o 
   2   3   0        5.82       18.66      6.04 o 
   3   3   0      549.25      513.67     29.77 o 
   4   3   0      173.00      185.57     16.78 o 
   5   3   0      542.76      538.43     27.61 o 
   6   3   0      583.58      530.82     39.49 o 
   7   3   0      296.13      333.51     32.69 o 
   8   3   0        4.28       13.76     12.66 o 
   9   3   0       74.75       53.53     19.76 o 
  10   3   0        2.76      -17.05     17.05 o 
  11   3   0       36.42       65.37     22.13 o 
   0   4   0      118.73      129.79     14.72 o 
   1   4   0       20.90       12.96      5.52 o 
   2   4   0       83.38       94.23     13.44 o 
   3   4   0      419.26      444.50     25.50 o 
   4   4   0      399.84      404.12     27.29 o 
   5   4   0       86.64       80.57     10.49 o 
   6   4   0       34.08       40.43     18.88 o 
   7   4   0        1.86       -0.76      8.99 o 
   8   4   0       74.39       71.51     16.67 o 
   9   4   0        1.80       18.27     18.94 o 
  10   4   0       43.36       55.32     16.06 o 
   1   5   0        0.82        3.56      8.98 o 
   2   5   0        3.23        9.84      8.86 o 
   3   5   0      216.94      189.21     21.97 o 
   4   5   0        6.86        8.78      7.81 o 
   5   5   0       16.46       15.47     11.13 o 
   6   5   0       69.33       47.55     18.16 o 
   7   5   0        5.99       10.07     10.17 o 
   8   5   0      134.86      138.47     29.44 o 
   0   6   0        0.12        2.89     21.08 o 
   1   6   0       36.89       25.13     13.28 o 
   2   6   0      152.41      123.28     26.19 o 
   3   6   0        0.86       -1.62     10.10 o 
   4   6   0        1.08       -0.80     13.40 o 
   5   6   0        1.31        8.29     22.96 o 
   6   6   0        1.56       -5.13     15.02 o 
 -11   0   1       47.90       59.09     23.00 o 
  -9   0   1      520.12      507.60     43.09 o 
  -7   0   1      961.59      977.10     39.46 o 
  -5   0   1      208.26      248.42     28.28 o 
  -3   0   1     2670.46     2567.25     48.19 o 
   3   0   1     1473.02     1472.03     32.59 o 
   5   0   1       85.26       89.67     19.03 o 
   7   0   1       25.30       30.75     10.35 o 
   9   0   1        0.35        2.15     30.12 o 
  11   0   1        3.52       -4.92     15.27 o 
 -12   1   1       49.61       12.16     13.47 o 
 -11   1   1       29.21       39.84     17.50 o 
 -10   1   1       28.68       47.68     17.16 o 
  -9   1   1      133.72      117.81     14.75 o 
  -8   1   1       19.77       26.25      8.35 o 
  -7   1   1     1778.07     1782.45     39.17 o 
  -6   1   1      239.00      268.00     15.39 o 
  -5   1   1        1.45       16.30      5.89 o 
  -4   1   1      219.81      225.59     17.03 o 
  -3   1   1       31.40       20.42      7.15 o 
  -2   1   1      115.99      115.76      8.17 o 
  -1   1   1     1591.25     1548.73     32.85 o 
   0   1   1       21.01       21.26      3.35 o 
   1   1   1      118.46      106.68      6.18 o 
   2   1   1        2.24        8.47      5.55 o 
   3   1   1      705.45      698.56     20.57 o 
   4   1   1      605.04      617.26     22.68 o 
   5   1   1     1149.23     1060.50     33.10 o 
   6   1   1      429.64      418.45     23.20 o 
   7   1   1        0.05        5.88      5.25 o 
   8   1   1        0.41        4.80      5.59 o 
   9   1   1      142.01      161.19     16.63 o 
  10   1   1       24.95       44.59     15.21 o 
  11   1   1       77.31       59.33     17.01 o 
  12   1   1       32.21       40.52     21.09 o 
 -12   2   1        8.35       30.34     16.49 o 
 -11   2   1        1.09       12.14     12.49 o 
 -10   2   1      185.99      215.12     30.13 o 
  -9   2   1       97.42       94.60     17.75 o 
  -8   2   1      265.47      260.68     24.66 o 
  -7   2   1       11.78       13.83     14.59 o 
  -6   2   1      144.71      157.48     13.57 o 
  -5   2   1       25.20       25.24      6.16 o 
  -4   2   1        0.07        3.23      4.22 o 
  -3   2   1       10.18        5.79      5.53 o 
  -2   2   1     1652.60     1617.10     42.06 o 
  -1   2   1      438.47      398.72     14.50 o 
   0   2   1      675.13      717.45     18.15 o 
   1   2   1      957.43     1055.57     24.65 o 
   2   2   1     5534.84     5577.14     77.74 o 
   3   2   1       37.19       47.14     10.27 o 
   4   2   1      168.77      170.25     12.37 o 
   5   2   1       79.67       60.61      8.11 o 
   6   2   1        5.32        8.07      4.98 o 
   7   2   1     1125.06     1092.30     46.94 o 
   8   2   1        0.11       -0.83      7.31 o 
   9   2   1      319.22      320.62     27.75 o 
  10   2   1        2.17      -12.88     17.87 o 
  11   2   1        2.01       -5.02     11.55 o 
  12   2   1        0.10       32.64     21.87 o 
 -11   3   1       24.89       24.31     19.46 o 
 -10   3   1        0.26       -0.13     16.46 o 
  -9   3   1       14.44        4.67     17.38 o 
  -8   3   1      319.53      327.02     33.37 o 
  -7   3   1      122.13      141.32     22.64 o 
  -6   3   1      248.97      288.08     28.03 o 
  -5   3   1     1086.53     1065.15     38.23 o 
  -4   3   1       20.79       31.39      8.30 o 
  -3   3   1       29.41       48.15      9.99 o 
  -2   3   1      245.59      255.19     12.43 o 
  -1   3   1      203.36      202.42     13.00 o 
   0   3   1      953.12      975.37     26.52 o 
   1   3   1     1010.54     1072.81     26.47 o 
   2   3   1      362.33      355.85     17.87 o 
   3   3   1      223.05      233.23     25.41 o 
   4   3   1      178.16      154.60     20.25 o 
   5   3   1        1.28        8.93      7.03 o 
   6   3   1        0.36       25.39     19.59 o 
   7   3   1       30.22       38.60     14.02 o 
   8   3   1       48.40       66.32     14.47 o 
   9   3   1       21.79       -6.61     14.85 o 
  10   3   1       43.15       76.27     25.47 o 
  11   3   1        3.31       22.14     21.04 o 
 -10   4   1       12.86        5.42     17.23 o 
  -9   4   1       14.49       21.11     15.35 o 
  -8   4   1       12.46       20.73     11.65 o 
  -7   4   1       54.12       81.27     16.62 o 
  -6   4   1        2.81       -4.80      8.50 o 
  -5   4   1      223.65      217.19     17.20 o 
  -4   4   1       61.27       42.91      8.67 o 
  -3   4   1      584.31      594.63     31.76 o 
  -2   4   1       57.66       51.08     10.28 o 
  -1   4   1       39.47       41.06      7.36 o 
   0   4   1      186.24      200.22     13.77 o 
   1   4   1       72.30       72.98      8.69 o 
   2   4   1      114.52      110.25     14.62 o 
   3   4   1       37.52       17.72     10.41 o 
   4   4   1        1.56       -3.38     10.48 o 
   5   4   1      263.34      256.00     30.86 o 
   6   4   1      245.37      212.11     35.69 o 
   7   4   1       30.81       33.45     14.44 o 
   8   4   1       56.79       77.17     18.92 o 
   9   4   1      204.89      249.34     30.11 o 
  10   4   1       53.67       54.83     23.52 o 
  -8   5   1        3.44       19.64     20.07 o 
  -7   5   1       32.91       55.37     17.10 o 
  -6   5   1        0.19       16.35     16.47 o 
  -5   5   1        1.66        3.55     11.15 o 
  -4   5   1      231.79      217.14     21.18 o 
  -3   5   1       18.73       13.23      8.59 o 
  -2   5   1        0.01        1.20      7.97 o 
  -1   5   1       34.47       55.42     10.37 o 
   0   5   1        0.02       10.39     10.12 o 
   1   5   1       80.78       70.60     12.16 o 
   2   5   1        0.66        0.15      8.31 o 
   3   5   1       18.60       19.21     10.52 o 
   4   5   1        0.01       -7.57     10.01 o 
   5   5   1       29.80       17.49     12.22 o 
   6   5   1        3.55       -4.98     11.74 o 
   7   5   1        1.18       -7.34     11.00 o 
   8   5   1       14.95       30.00     16.46 o 
  -6   6   1       32.09        5.18     21.35 o 
  -5   6   1       13.59        1.91     13.07 o 
  -4   6   1       73.14       48.33     16.39 o 
  -3   6   1        8.22       -1.84      9.55 o 
  -2   6   1       11.61       -8.34     14.03 o 
  -1   6   1       17.16       16.40     14.08 o 
   0   6   1       37.77       17.24     10.04 o 
   1   6   1       10.42        2.13     17.10 o 
   2   6   1       18.94        9.86     23.54 o 
   3   6   1        6.33        3.87      9.64 o 
   4   6   1        9.68       17.74     13.93 o 
   5   6   1        3.04       19.47     12.13 o 
   6   6   1       20.14        1.59     15.64 o 
 -12   0   2       84.07       85.81     37.13 o 
 -10   0   2       12.60       22.27     12.99 o 
  -8   0   2     1840.54     1894.49     76.36 o 
  -6   0   2      192.42      234.77     17.56 o 
  -4   0   2       25.62        6.84      7.54 o 
  -2   0   2      832.86      841.29     20.02 o 
   2   0   2    14628.25    13968.39    112.32 o 
   4   0   2      309.93      320.82     17.58 o 
   6   0   2      770.88      745.11     33.77 o 
   8   0   2      149.96      147.18     18.35 o 
  10   0   2      117.02       95.66     17.48 o 
  12   0   2       24.08       25.99     21.45 o 
 -12   1   2        0.73       23.62     15.90 o 
 -11   1   2       16.98        4.71     13.57 o 
 -10   1   2      135.38      161.87     24.79 o 
  -9   1   2      221.55      200.00     21.70 o 
  -8   1   2      256.14      269.02     19.61 o 
  -7   1   2       22.90       29.52      6.14 o 
  -6   1   2     1023.22      987.24     27.94 o 
  -5   1   2      877.00      850.78     23.27 o 
  -4   1   2        8.03       20.65      5.99 o 
  -3   1   2       82.60       70.77     13.22 o 
  -2   1   2        0.16       -2.82      2.82 o 
  -1   1   2     5887.20     5811.76     41.13 o 
   0   1   2      137.80      133.78      6.02 o 
   1   1   2    12254.57    12656.21    183.20 o 
   2   1   2    41625.88    40151.98    629.56 o 
   3   1   2      456.63      492.93     16.10 o 
   4   1   2      131.11      165.42     12.31 o 
   5   1   2       37.26       63.84      9.99 o 
   6   1   2      173.14      220.16     15.69 o 
   7   1   2      295.63      322.58     17.41 o 
   8   1   2      762.44      766.63     28.79 o 
   9   1   2        6.57       -0.37      6.93 o 
  10   1   2        3.74       -2.88      6.39 o 
  11   1   2        6.29        7.37     11.24 o 
  12   1   2        4.55        3.44     12.99 o 
 -12   2   2      201.95      163.71     31.44 o 
 -11   2   2        1.79       -0.08     12.87 o 
 -10   2   2       24.77       15.03     11.55 o 
  -9   2   2      161.36      180.23     25.79 o 
  -8   2   2       44.24       41.24     15.91 o 
  -7   2   2     1181.11     1180.51     46.69 o 
  -6   2   2      209.49      212.22     12.52 o 
  -5   2   2       98.59       86.34      7.01 o 
  -4   2   2      865.80      856.83     22.78 o 
  -3   2   2       22.02       29.50      6.06 o 
  -2   2   2      334.92      355.09     14.50 o 
  -1   2   2      616.01      581.76     26.61 o 
   0   2   2       40.97       33.15      4.35 o 
   1   2   2      591.82      552.15     16.43 o 
   2   2   2      102.96      109.72     12.42 o 
   3   2   2      717.51      791.00     55.65 o 
   4   2   2        1.46        4.06      4.58 o 
   5   2   2       92.49       84.05     20.25 o 
   6   2   2      468.90      436.84     20.58 o 
   7   2   2     3331.44     3338.89     81.64 o 
   8   2   2      555.45      558.63     35.42 o 
   9   2   2      114.34      138.24     19.76 o 
  10   2   2       26.34       11.71      8.73 o 
  11   2   2        1.81       25.21     18.77 o 
  12   2   2        8.26       19.42     20.23 o 
 -11   3   2        0.10       30.44     14.69 o 
 -10   3   2       16.22       28.47     15.52 o 
  -9   3   2       64.58       68.41     35.41 o 
  -8   3   2       14.76       34.84     18.10 o 
  -7   3   2        1.34       -0.90     13.05 o 
  -6   3   2      116.06      133.47     21.62 o 
  -5   3   2      149.50      138.87     14.21 o 
  -4   3   2      302.92      318.63     16.99 o 
  -3   3   2      137.44      131.66     12.36 o 
  -2   3   2      354.85      353.34     20.42 o 
  -1   3   2     2288.90     2414.93     45.30 o 
   0   3   2     1034.67     1022.68     29.07 o 
   1   3   2        0.12       -1.03      5.54 o 
   2   3   2       23.64       24.71      5.32 o 
   3   3   2      663.39      721.56     53.98 o 
   4   3   2        1.02        2.36     10.42 o 
   5   3   2      165.01      138.25     13.88 o 
   6   3   2      224.71      181.77     23.46 o 
   7   3   2       15.31       11.55     10.25 o 
   8   3   2        0.42       -6.49     12.69 o 
   9   3   2       19.55       25.33     11.60 o 
  10   3   2       56.88       76.60     30.74 o 
  11   3   2       72.94      101.69     30.30 o 
 -10   4   2       39.67       21.04     16.41 o 
  -9   4   2       82.86      111.85     26.48 o 
  -8   4   2       93.69       99.18     18.89 o 
  -7   4   2       24.77       28.16     11.43 o 
  -6   4   2       53.33       36.09     12.89 o 
  -5   4   2        6.37       19.65      7.19 o 
  -4   4   2        1.86       16.96      7.32 o 
  -3   4   2        7.75       16.38      9.00 o 
  -2   4   2      180.22      173.69     17.31 o 
  -1   4   2        3.46       13.27      5.20 o 
   0   4   2       12.72       12.27      5.41 o 
   1   4   2      750.63      804.67     26.43 o 
   2   4   2        2.63       12.89      4.95 o 
   3   4   2       10.73        7.61     10.42 o 
   4   4   2       61.93       63.88     14.41 o 
   5   4   2      923.38      859.03     54.49 o 
   6   4   2      141.47      180.33     26.37 o 
   7   4   2        0.53        1.98     10.61 o 
   8   4   2        3.31        7.21     10.41 o 
   9   4   2      103.89      145.90     28.57 o 
  10   4   2        0.30        8.09     29.62 o 
  -8   5   2       23.23       21.92     13.53 o 
  -7   5   2       11.15       11.35     14.44 o 
  -6   5   2        0.53       13.68     11.81 o 
  -5   5   2       23.37       23.01      9.61 o 
  -4   5   2        0.14        7.68      8.05 o 
  -3   5   2       59.98       80.13     13.99 o 
  -2   5   2       13.30       24.66     10.78 o 
  -1   5   2      113.15      109.42     14.44 o 
   0   5   2        6.31       10.57     10.23 o 
   1   5   2       54.27       48.63     12.42 o 
   2   5   2        0.37       -8.65      8.65 o 
   3   5   2        1.50        9.95     10.37 o 
   4   5   2      346.99      307.15     29.49 o 
   5   5   2       12.99       -1.56      8.69 o 
   6   5   2       87.08       90.05     18.28 o 
   7   5   2       34.39       21.63     13.88 o 
   8   5   2       42.61       53.12     16.16 o 
  -6   6   2        0.02        8.26     14.49 o 
  -5   6   2       10.70        7.63     12.11 o 
  -4   6   2       27.39       21.77     17.73 o 
  -3   6   2       19.05        8.89     10.49 o 
  -2   6   2       56.45       39.69     14.95 o 
  -1   6   2        8.88       17.27     11.84 o 
   0   6   2       12.76       24.89     21.75 o 
   1   6   2       15.09       19.78     14.97 o 
   2   6   2       57.49       77.83     27.35 o 
   3   6   2        9.64        6.59     14.81 o 
   4   6   2        7.02       26.12     10.92 o 
   5   6   2        0.03       30.47     21.37 o 
   6   6   2        4.98       -8.15     25.40 o 
 -11   0   3      172.43      121.07     22.49 o 
  -9   0   3      422.39      458.63     40.21 o 
  -7   0   3       38.17       23.12      9.51 o 
  -5   0   3    14152.36    14259.85    118.16 o 
  -3   0   3     1010.42     1004.83     23.02 o 
   3   0   3      825.25      821.79     25.29 o 
   5   0   3        0.53       -3.48      7.82 o 
   7   0   3     1017.70     1004.73     43.24 o 
   9   0   3      235.25      304.15     34.08 o 
  11   0   3        1.04       -0.62     12.09 o 
 -12   1   3        0.70        7.54     17.83 o 
 -11   1   3       62.76       83.23     21.49 o 
 -10   1   3       36.12       47.48     11.47 o 
  -9   1   3       12.07       10.20      7.15 o 
  -8   1   3      448.90      466.37     22.26 o 
  -7   1   3      485.09      471.22     19.52 o 
  -6   1   3      121.23      132.52      8.86 o 
  -5   1   3        0.06        2.49      3.50 o 
  -4   1   3     1120.63     1001.01     17.20 o 
  -3   1   3        5.66        3.08      2.56 o 
  -2   1   3        4.11        2.69      2.90 o 
  -1   1   3      105.86      114.68      6.02 o 
   0   1   3       16.10       13.19      3.33 o 
   1   1   3     6252.71     6512.76     84.25 o 
   2   1   3    18331.79    18528.03    172.96 o 
   3   1   3      834.34      773.06     22.37 o 
   4   1   3      461.75      469.21     18.56 o 
   5   1   3      141.27      133.00     15.13 o 
   6   1   3      496.85      532.87     24.41 o 
   7   1   3        0.42       14.56      7.38 o 
   8   1   3      395.45      398.44     21.30 o 
   9   1   3      141.88      139.63     13.28 o 
  10   1   3      147.07      166.33     20.30 o 
  11   1   3       22.06       16.02     12.26 o 
  12   1   3       12.36        7.37     31.15 o 
 -12   2   3        0.05        2.48     13.31 o 
 -11   2   3       35.47       48.24     15.62 o 
 -10   2   3       67.96       91.03     19.31 o 
  -9   2   3        8.93        9.51     10.22 o 
  -8   2   3      196.56      190.59     20.32 o 
  -7   2   3      418.93      433.53     23.37 o 
  -6   2   3      408.32      401.57     19.00 o 
  -5   2   3      120.44      107.54     15.56 o 
  -4   2   3      465.63      424.28     20.12 o 
  -3   2   3      169.29      168.72      9.61 o 
  -2   2   3       13.61       21.29      6.65 o 
  -1   2   3       71.19       63.70      7.08 o 
   0   2   3     1245.27     1289.54     24.94 o 
   1   2   3      124.28      111.09      7.67 o 
   2   2   3      116.25      133.89     17.75 o 
   3   2   3      212.67      258.28     18.53 o 
   4   2   3      884.33      786.93     33.89 o 
   5   2   3        0.06        5.85      7.70 o 
   6   2   3       25.99       70.27     15.41 o 
   7   2   3      632.13      699.28     38.57 o 
   8   2   3      326.94      343.72     28.07 o 
   9   2   3       22.31       42.68     13.16 o 
  10   2   3       31.99       41.61     13.92 o 
  11   2   3       39.76       63.40     19.77 o 
  12   2   3       12.49       29.10     17.94 o 
 -11   3   3        0.31      -18.05     18.41 o 
 -10   3   3        1.75       17.57     13.10 o 
  -9   3   3       93.94      109.31     24.66 o 
  -8   3   3      214.55      237.56     24.54 o 
  -7   3   3      226.17      215.57     23.09 o 
  -6   3   3     1520.39     1450.59     50.09 o 
  -5   3   3      252.90      242.96     15.74 o 
  -4   3   3      108.55       97.02      9.90 o 
  -3   3   3       16.98       25.96      6.70 o 
  -2   3   3       59.68       62.07     12.00 o 
  -1   3   3      259.67      246.00     13.70 o 
   0   3   3       14.42       22.63      4.90 o 
   1   3   3     1115.12     1209.76     28.58 o 
   2   3   3       60.36       63.11      8.06 o 
   3   3   3       21.99       12.92      9.24 o 
   4   3   3      311.89      304.94     28.49 o 
   5   3   3       48.03       43.98      8.46 o 
   6   3   3      196.30      188.88     24.81 o 
   7   3   3       77.28       89.47     23.16 o 
   8   3   3      113.16      110.29     21.13 o 
   9   3   3       22.47       21.33     12.99 o 
  10   3   3       85.92       87.71     22.31 o 
  11   3   3      104.46      102.93     41.46 o 
 -10   4   3       70.07      112.02     36.59 o 
  -9   4   3      279.33      331.80     41.60 o 
  -8   4   3       76.83       81.53     15.64 o 
  -7   4   3       62.03       92.92     22.77 o 
  -6   4   3        1.45       -4.04     11.55 o 
  -5   4   3      125.77      110.29     13.16 o 
  -4   4   3      372.46      376.02     22.63 o 
  -3   4   3      845.13      898.47     34.46 o 
  -2   4   3        0.77       -6.21      7.26 o 
  -1   4   3      392.89      435.47     20.58 o 
   0   4   3      161.58      158.74     12.94 o 
   1   4   3       84.88       83.72      9.29 o 
   2   4   3       55.34       55.71      9.51 o 
   3   4   3       28.16       45.54     14.14 o 
   4   4   3      174.61      181.87     29.58 o 
   5   4   3       46.79       38.42     15.95 o 
   6   4   3       31.40       27.80     15.47 o 
   7   4   3        0.63      -21.66     21.66 o 
   8   4   3        3.37       26.90     13.56 o 
   9   4   3      100.62      107.00     24.83 o 
  10   4   3       55.18       92.62     34.24 o 
  -8   5   3       41.91       36.52     21.56 o 
  -7   5   3        1.21       -5.92     12.97 o 
  -6   5   3       22.86       -2.32     18.15 o 
  -5   5   3        9.20       16.39     17.24 o 
  -4   5   3        7.79       12.72      8.86 o 
  -3   5   3      197.30      181.38     17.70 o 
  -2   5   3      667.55      675.27     34.74 o 
  -1   5   3       12.89       25.55      9.29 o 
   0   5   3        9.50        9.18     10.75 o 
   1   5   3      231.49      257.10     28.62 o 
   2   5   3       28.44       55.66     13.86 o 
   3   5   3        3.67        8.66      9.79 o 
   4   5   3       63.03       44.77     10.85 o 
   5   5   3       33.52       27.36     10.28 o 
   6   5   3       30.18       18.20     14.47 o 
   7   5   3       23.06       25.89     28.76 o 
   8   5   3       57.75       30.37     18.03 o 
  -6   6   3       10.40        2.77     17.63 o 
  -5   6   3        1.37        2.69     15.85 o 
  -4   6   3       27.12       27.11     10.39 o 
  -3   6   3      105.76       82.24     13.87 o 
  -2   6   3        0.44        6.97     14.28 o 
  -1   6   3        8.79       18.31     18.63 o 
   0   6   3      110.63       73.40     21.97 o 
   1   6   3       18.55       -5.51     13.54 o 
   2   6   3        4.52       -1.43     13.73 o 
   3   6   3      145.23      183.57     31.51 o 
   4   6   3       12.10       21.69     10.06 o 
   5   6   3        7.59      -10.74     10.74 o 
   6   6   3       12.61        2.93     20.22 o 
 -12   0   4      124.52      148.53     48.27 o 
 -10   0   4       15.56      -12.50     12.50 o 
  -8   0   4      163.40      169.02     19.34 o 
  -6   0   4     1616.70     1592.75     58.86 o 
  -4   0   4     5402.57     5328.37     71.48 o 
  -2   0   4     1728.65     1791.38     56.11 o 
   2   0   4       56.06       63.98      5.35 o 
   4   0   4     1574.04     1583.36     40.74 o 
   6   0   4      158.07      133.69     15.27 o 
   8   0   4      112.98      132.30     18.55 o 
  10   0   4     1158.03     1096.59     57.99 o 
  12   0   4        0.58       -8.66     22.28 o 
 -12   1   4        0.20        3.09     10.82 o 
 -11   1   4       15.58       37.59     17.10 o 
 -10   1   4      141.74      142.74     19.97 o 
  -9   1   4        3.22       -7.15      7.75 o 
  -8   1   4      174.20      174.51     13.08 o 
  -7   1   4      243.81      238.68     12.69 o 
  -6   1   4     1262.45     1196.65     22.34 o 
  -5   1   4       26.20       46.23      5.60 o 
  -4   1   4        2.46       10.36      2.41 o 
  -3   1   4        1.20        6.93      7.21 o 
  -2   1   4      196.09      195.92     10.76 o 
  -1   1   4        0.18        6.25      3.13 o 
   0   1   4     4207.33     4300.75     40.87 o 
   1   1   4     7035.15     7137.92    110.61 o 
   2   1   4        0.01       -2.86      6.23 o 
   3   1   4      230.20      236.17     11.63 o 
   4   1   4      699.42      617.60     31.62 o 
   5   1   4      278.76      300.55     15.50 o 
   6   1   4      212.51      232.78     16.62 o 
   7   1   4      166.72      153.97     14.56 o 
   8   1   4      838.81      872.77     31.54 o 
   9   1   4     1673.12     1650.13     46.19 o 
  10   1   4       28.08       15.11      8.80 o 
  11   1   4       56.91       24.22     12.56 o 
  12   1   4       35.58       44.90     22.69 o 
 -12   2   4        0.03      -10.26     15.28 o 
 -11   2   4       12.59        2.53     14.79 o 
 -10   2   4        6.62        1.19      8.73 o 
  -9   2   4        1.66       -0.15     13.10 o 
  -8   2   4        2.13        7.54      7.05 o 
  -7   2   4     1782.11     1771.84     44.19 o 
  -6   2   4      190.01      188.06     10.80 o 
  -5   2   4      113.13      102.86      5.81 o 
  -4   2   4        0.52       10.62      4.13 o 
  -3   2   4      933.52      864.84     20.19 o 
  -2   2   4     1596.05     1592.64     31.49 o 
  -1   2   4     1016.65     1013.22     25.91 o 
   0   2   4     1139.89     1220.54     34.92 o 
   1   2   4     1962.01     2073.56     35.33 o 
   2   2   4      804.47      812.58     31.32 o 
   3   2   4      846.23      943.97     34.90 o 
   4   2   4     1524.78     1599.74     48.23 o 
   5   2   4      132.31      132.14     17.77 o 
   6   2   4        1.47       10.84      7.25 o 
   7   2   4        5.46       13.05     11.89 o 
   8   2   4      616.82      648.43     39.44 o 
   9   2   4        3.42       15.37      9.97 o 
  10   2   4      194.38      200.17     25.03 o 
  11   2   4       41.24       21.30     12.90 o 
  12   2   4        7.17       11.87     14.04 o 
 -11   3   4       17.16       -7.34     17.94 o 
 -10   3   4       61.14       30.82     15.72 o 
  -9   3   4       47.17       44.79     15.35 o 
  -8   3   4       26.47       21.02      9.09 o 
  -7   3   4       89.70       85.86     15.40 o 
  -6   3   4      942.97      926.43     44.02 o 
  -5   3   4      381.05      401.13     24.18 o 
  -4   3   4      135.86      157.34     11.40 o 
  -3   3   4      228.27      235.57     14.04 o 
  -2   3   4       11.11        8.24      3.77 o 
  -1   3   4        6.74        5.40      4.13 o 
   0   3   4      535.09      589.83     22.74 o 
   1   3   4      269.38      279.87     15.16 o 
   2   3   4      192.23      186.56     11.36 o 
   3   3   4     1214.02     1234.38     48.17 o 
   4   3   4      296.69      267.19     26.32 o 
   5   3   4      194.25      216.07     17.22 o 
   6   3   4      256.12      224.92     27.72 o 
   7   3   4      457.84      436.02     38.53 o 
   8   3   4      214.23      165.45     25.51 o 
   9   3   4       60.58       64.00     27.31 o 
  10   3   4       63.93       95.26     23.09 o 
  11   3   4       46.15       82.32     28.94 o 
 -10   4   4       13.41       51.35     27.83 o 
  -9   4   4        3.77       50.31     28.67 o 
  -8   4   4        0.06       15.03     23.88 o 
  -7   4   4       86.67      108.95     21.97 o 
  -6   4   4       36.04       21.27     24.45 o 
  -5   4   4       54.35       46.49      9.71 o 
  -4   4   4        3.31       -0.29      6.13 o 
  -3   4   4       83.80       79.15     12.54 o 
  -2   4   4       49.24       51.79     11.10 o 
  -1   4   4        5.83        5.82      5.21 o 
   0   4   4      100.74      109.52     11.30 o 
   1   4   4      621.41      665.22     26.53 o 
   2   4   4        1.38        7.55      6.51 o 
   3   4   4      459.06      522.43     40.63 o 
   4   4   4        4.92       12.13     11.52 o 
   5   4   4      260.58      270.88     32.12 o 
   6   4   4        0.28      -12.53     15.40 o 
   7   4   4       31.91       38.26     14.71 o 
   8   4   4       27.84       42.92     14.99 o 
   9   4   4        7.74       30.33     14.20 o 
  10   4   4       54.23       52.76     23.54 o 
  -8   5   4       23.86       43.36     18.57 o 
  -7   5   4        0.83       -4.68     17.76 o 
  -6   5   4       53.16       46.46     18.47 o 
  -5   5   4        6.81       11.89     13.74 o 
  -4   5   4      202.24      224.33     20.38 o 
  -3   5   4       57.02       51.24      9.84 o 
  -2   5   4        2.08       -4.83     10.58 o 
  -1   5   4      219.40      227.92     20.66 o 
   0   5   4        0.17       -3.29      9.45 o 
   1   5   4        2.96       20.91     11.57 o 
   2   5   4       75.88       74.38     15.34 o 
   3   5   4       38.16       45.18     12.51 o 
   4   5   4       13.68       40.99     14.48 o 
   5   5   4       13.73       12.58     10.45 o 
   6   5   4       51.66       43.60     16.69 o 
   7   5   4       14.58       18.99     15.06 o 
   8   5   4        1.71       -8.34     13.04 o 
  -6   6   4       43.92       28.42     12.93 o 
  -5   6   4       20.07       18.83     12.25 o 
  -4   6   4        0.11        0.88     10.03 o 
  -3   6   4       48.96       36.77     16.26 o 
  -2   6   4       27.75       16.08     13.95 o 
  -1   6   4       53.95       35.54     20.56 o 
   0   6   4       86.79       39.76     26.60 o 
   1   6   4        0.02       13.32     14.86 o 
   2   6   4        0.89       45.04     22.50 o 
   3   6   4        5.11       -0.93     17.56 o 
   4   6   4        1.68       14.88     11.05 o 
   5   6   4        8.71        8.19     14.79 o 
   6   6   4      102.20       62.80     19.14 o 
 -11   0   5      268.28      220.86     29.42 o 
  -9   0   5      490.44      459.87     40.39 o 
  -7   0   5      217.07      223.28     20.26 o 
  -5   0   5     2165.62     2034.06     49.89 o 
  -3   0   5      162.01      159.32     13.41 o 
  -1   0   5     2625.06     2344.81    105.82 o 
   1   0   5      976.79     1060.43     29.13 o 
   3   0   5       14.44        7.19      5.17 o 
   5   0   5      201.42      210.23     12.44 o 
   7   0   5       25.22       26.21      8.95 o 
   9   0   5       15.63       20.77      9.36 o 
  11   0   5       86.75       64.68     31.97 o 
 -12   1   5       85.33       99.60     24.45 o 
 -11   1   5      163.65      162.89     27.50 o 
 -10   1   5        7.18       12.52     10.46 o 
  -9   1   5        2.43        2.99      6.43 o 
  -8   1   5       17.54       26.44     10.14 o 
  -7   1   5      103.89       92.84      7.73 o 
  -6   1   5        0.23       -1.14      3.50 o 
  -5   1   5        0.23        1.26      2.64 o 
  -4   1   5      374.54      365.96     13.23 o 
  -3   1   5     3782.99     3686.25     39.21 o 
  -2   1   5     1518.53     1505.85     26.70 o 
  -1   1   5     1309.15     1325.79     22.09 o 
   0   1   5        0.39        4.76      4.06 o 
   1   1   5     9594.41     9758.13     87.11 o 
   2   1   5     4510.60     4728.62     53.24 o 
   3   1   5     7204.80     7219.57     58.04 o 
   4   1   5       50.20       56.97      5.70 o 
   5   1   5      368.29      352.91     13.28 o 
   6   1   5       16.57       17.72      5.06 o 
   7   1   5      109.56      114.36     12.26 o 
   8   1   5       63.98       81.93     11.08 o 
   9   1   5     1313.22     1327.93     46.60 o 
  10   1   5       57.56       92.21     16.97 o 
  11   1   5       67.65      100.26     17.97 o 
  12   1   5       11.40       26.78     17.04 o 
 -12   2   5       21.97       38.44     17.28 o 
 -11   2   5        2.37       21.58     15.72 o 
 -10   2   5        6.69       24.76     13.82 o 
  -9   2   5       33.81       41.43     16.03 o 
  -8   2   5        0.08      -10.27     10.27 o 
  -7   2   5      666.36      670.86     27.20 o 
  -6   2   5       78.53       70.42      6.69 o 
  -5   2   5      686.53      647.24     15.50 o 
  -4   2   5      911.07      886.21     22.35 o 
  -3   2   5      270.42      271.25     12.12 o 
  -2   2   5      110.33      140.17     10.49 o 
  -1   2   5       12.89       16.56      4.61 o 
   0   2   5      484.98      468.66     18.06 o 
   1   2   5     1008.50     1142.30     24.93 o 
   2   2   5     2553.45     2766.61     46.48 o 
   3   2   5     4959.29     5168.53     82.60 o 
   4   2   5     1717.80     1733.52     42.59 o 
   5   2   5      416.84      440.80     27.46 o 
   6   2   5       18.33       14.70      7.35 o 
   7   2   5       34.17       46.04     12.68 o 
   8   2   5      151.07      177.00     27.93 o 
   9   2   5       58.27       45.08     13.41 o 
  10   2   5       24.05       25.51     13.00 o 
  11   2   5        0.01       -1.48     15.62 o 
  12   2   5      225.91      217.34     34.11 o 
 -11   3   5       11.64        3.41     17.84 o 
 -10   3   5        0.24       -1.02     14.48 o 
  -9   3   5       38.12       40.57     14.66 o 
  -8   3   5      113.52      156.41     25.62 o 
  -7   3   5       61.70       80.71     14.73 o 
  -6   3   5      529.72      536.42     37.95 o 
  -5   3   5      978.91      985.89     30.43 o 
  -4   3   5      235.61      250.96     14.43 o 
  -3   3   5       32.30       37.64      6.39 o 
  -2   3   5      126.11      100.66      7.92 o 
  -1   3   5      802.62      823.53     25.45 o 
   0   3   5      142.42      167.30     16.90 o 
   1   3   5       76.33       87.75      8.94 o 
   2   3   5      312.91      302.21     14.81 o 
   3   3   5      135.00      146.70     18.18 o 
   4   3   5        3.86        7.62     13.10 o 
   5   3   5        0.60       16.92     16.92 o 
   6   3   5      423.72      443.67     37.55 o 
   7   3   5       45.81       47.95     16.13 o 
   8   3   5       25.45       49.06     16.45 o 
   9   3   5        4.62        5.42     15.67 o 
  10   3   5       18.39       58.97     15.86 o 
  11   3   5       22.23       41.39     17.94 o 
 -10   4   5       31.89       59.10     29.69 o 
  -9   4   5       80.35      110.50     33.49 o 
  -8   4   5      358.62      345.59     51.92 o 
  -7   4   5       35.06       37.35     12.59 o 
  -6   4   5       19.80        7.37     18.78 o 
  -5   4   5       22.29       17.85      7.47 o 
  -4   4   5     1087.77     1087.71     38.07 o 
  -3   4   5      153.16      146.51     15.26 o 
  -2   4   5      162.50      155.75     13.30 o 
  -1   4   5        2.98        5.48      6.65 o 
   0   4   5      201.52      237.37     18.71 o 
   1   4   5       24.36       15.74     10.24 o 
   2   4   5       30.01       20.47      9.39 o 
   3   4   5       21.29        9.50     14.97 o 
   4   4   5        3.05        6.80     10.26 o 
   5   4   5        1.12       20.12     12.66 o 
   6   4   5       52.99       22.26     11.89 o 
   7   4   5       11.96        1.44      9.95 o 
   8   4   5       74.08       25.75     16.51 o 
   9   4   5       19.88       54.33     20.64 o 
  10   4   5        1.13      -11.03     15.76 o 
  -8   5   5        0.03        0.60     23.31 o 
  -7   5   5       93.60       94.06     47.75 o 
  -6   5   5       28.73       28.86     13.64 o 
  -5   5   5        0.73       -5.05     10.46 o 
  -4   5   5       15.83       20.08      8.51 o 
  -3   5   5       26.91       31.32      9.10 o 
  -2   5   5      109.08      106.97     13.93 o 
  -1   5   5      877.17      836.01     43.84 o 
   0   5   5      269.61      299.05     44.26 o 
   1   5   5       58.99       69.40     19.23 o 
   2   5   5        4.58       12.07     10.52 o 
   3   5   5       43.81       46.70     14.53 o 
   4   5   5       23.87       15.81     11.08 o 
   5   5   5       10.45       11.39     12.61 o 
   6   5   5        8.90       10.41     15.87 o 
   7   5   5       48.95       43.76     18.33 o 
   8   5   5        0.18        3.54     15.38 o 
  -6   6   5       74.07       77.13     19.76 o 
  -5   6   5       15.34       15.85     16.09 o 
  -4   6   5        0.38       -3.36      8.59 o 
  -3   6   5       93.83       82.57     16.43 o 
  -2   6   5        8.62       29.89     17.31 o 
  -1   6   5       53.08       34.36     18.51 o 
   0   6   5        0.03       19.22     15.36 o 
   1   6   5       22.13       31.55     20.71 o 
   2   6   5        0.06       14.19     20.22 o 
   3   6   5       45.97       34.74     20.98 o 
   4   6   5       19.01        9.55     12.56 o 
   5   6   5       85.20       73.40     17.50 o 
 -12   0   6        1.87      -14.67     14.67 o 
 -10   0   6       43.10       74.09     19.34 o 
  -8   0   6        2.12       13.82      8.33 o 
  -6   0   6       90.18      148.40     15.69 o 
  -4   0   6      161.51      139.95     21.25 o 
  -2   0   6       58.56       54.46     14.03 o 
   0   0   6    10745.41    10119.85     88.87 o 
   2   0   6    16662.67    16308.71    209.17 o 
   4   0   6     1358.16     1340.06     29.21 o 
   6   0   6        2.57       -0.87      3.99 o 
   8   0   6      441.72      476.00     33.31 o 
  10   0   6     1114.43     1179.41     61.04 o 
  12   0   6       50.12       63.54     30.53 o 
 -12   1   6       77.92       40.51     23.52 o 
 -11   1   6      206.88      171.46     27.27 o 
 -10   1   6       82.97       80.66     15.13 o 
  -9   1   6        4.68        7.95      6.54 o 
  -8   1   6       85.03       68.55     10.12 o 
  -7   1   6        5.69        3.86      4.53 o 
  -6   1   6       15.74        9.93      2.82 o 
  -5   1   6      358.71      380.85     13.60 o 
  -4   1   6     2080.62     2064.92     45.51 o 
  -3   1   6     4235.40     4375.31     41.29 o 
  -2   1   6      733.34      733.59     20.44 o 
  -1   1   6       87.51       90.94      6.83 o 
   0   1   6     7307.34     7245.41     86.12 o 
   1   1   6    16222.81    16096.69    209.38 o 
   2   1   6        6.62        9.47      4.82 o 
   3   1   6      126.45      135.13      9.34 o 
   4   1   6      303.41      293.12     13.06 o 
   5   1   6       46.75       39.22      6.24 o 
   6   1   6        2.42        5.66      5.70 o 
   7   1   6        3.58       21.02      7.30 o 
   8   1   6        0.61       11.64      7.09 o 
   9   1   6       63.82      119.32     15.69 o 
  10   1   6      307.35      308.59     28.33 o 
  11   1   6        3.31       31.91     11.63 o 
  12   1   6      165.20      129.31     33.68 o 
 -12   2   6       36.91       42.11     21.22 o 
 -11   2   6       62.94      119.47     27.65 o 
 -10   2   6        5.96       27.76     14.11 o 
  -9   2   6      104.29      131.44     21.15 o 
  -8   2   6      166.63      162.72     20.34 o 
  -7   2   6       90.34      104.41     10.99 o 
  -6   2   6      184.77      180.73     13.53 o 
  -5   2   6      109.25      107.61      6.67 o 
  -4   2   6        1.69        8.47      4.40 o 
  -3   2   6       15.26       10.21      4.81 o 
  -2   2   6      797.56      798.21     23.12 o 
  -1   2   6      621.06      600.48     19.30 o 
   0   2   6       24.76       37.68      6.30 o 
   1   2   6       32.82       34.70      5.81 o 
   2   2   6     2839.24     3234.05     62.49 o 
   3   2   6     2287.86     2396.68     57.36 o 
   4   2   6      271.40      289.66     15.73 o 
   5   2   6       46.05       48.82      6.31 o 
   6   2   6       88.54       75.59     12.01 o 
   7   2   6       53.14       67.81     13.56 o 
   8   2   6        4.20        2.13     10.18 o 
   9   2   6       95.54      120.39     18.72 o 
  10   2   6       90.96       84.21     16.67 o 
  11   2   6      112.58      127.00     21.61 o 
  12   2   6       16.27       44.64     18.07 o 
 -11   3   6      116.08       79.23     66.63 o 
 -10   3   6        0.00      -19.42     19.42 o 
  -9   3   6        4.40       46.29     25.70 o 
  -8   3   6       91.74       49.08     38.58 o 
  -7   3   6        6.32       26.84     12.87 o 
  -6   3   6       10.02       11.53     19.84 o 
  -5   3   6     1584.21     1549.80     38.52 o 
  -4   3   6      110.15       93.37      9.32 o 
  -3   3   6      489.99      442.01     19.51 o 
  -2   3   6       87.30      119.95     10.79 o 
  -1   3   6      142.09      149.20     12.89 o 
   0   3   6      135.68      162.43     12.96 o 
   1   3   6      199.63      193.49     13.98 o 
   2   3   6        3.15        1.51      3.92 o 
   3   3   6      135.94      165.56     19.17 o 
   4   3   6        0.05       11.43      8.33 o 
   5   3   6      394.19      409.34     30.73 o 
   6   3   6        7.91       17.24     12.81 o 
   7   3   6      118.06      171.81     25.69 o 
   8   3   6      110.12      114.18     23.49 o 
   9   3   6      124.00      145.50     26.23 o 
  10   3   6       68.53       23.89     12.75 o 
  11   3   6       31.87       46.00     25.16 o 
 -10   4   6       58.01      111.39     37.77 o 
  -9   4   6        2.37        1.60     19.60 o 
  -8   4   6       18.92       49.58     27.49 o 
  -7   4   6      104.56       78.04     19.55 o 
  -6   4   6        4.51       16.69     10.60 o 
  -5   4   6       73.22       59.89     11.90 o 
  -4   4   6      458.07      465.12     25.67 o 
  -3   4   6      575.77      618.47     26.11 o 
  -2   4   6        1.98       -1.57      5.39 o 
  -1   4   6      182.28      185.34     19.17 o 
   0   4   6      565.05      590.14     26.80 o 
   1   4   6       49.69       51.45      8.55 o 
   2   4   6        0.34       -0.10      6.65 o 
   3   4   6        0.09        5.42     10.39 o 
   4   4   6       57.79       86.91     18.00 o 
   5   4   6        4.95       -2.15     11.02 o 
   6   4   6        0.70       12.61     12.38 o 
   7   4   6      137.16      188.40     28.17 o 
   8   4   6       29.51       62.95     17.41 o 
   9   4   6        0.20        4.74     12.11 o 
  10   4   6       29.40       30.40     15.52 o 
  -8   5   6       45.91      106.38     33.53 o 
  -7   5   6      102.49      121.12     26.59 o 
  -6   5   6        1.45        5.79     12.98 o 
  -5   5   6        0.16       -1.78     16.77 o 
  -4   5   6       84.10       88.60     14.01 o 
  -3   5   6        0.03       -2.62      7.34 o 
  -2   5   6      228.04      241.31     21.20 o 
  -1   5   6      120.40      115.54     16.36 o 
   0   5   6       77.97       89.78     20.07 o 
   1   5   6        0.01       -4.53     10.06 o 
   2   5   6       27.97       32.02     17.83 o 
   3   5   6        0.04       -7.91     10.55 o 
   4   5   6       77.95       75.39     25.70 o 
   5   5   6       26.80       12.34     13.53 o 
   6   5   6       10.09        7.10     12.93 o 
   7   5   6       35.32       54.50     19.81 o 
   8   5   6       14.78       -3.64     23.23 o 
  -5   6   6        0.60       28.16     12.94 o 
  -4   6   6       24.14       20.14      9.65 o 
  -3   6   6        0.34       14.13     16.53 o 
  -2   6   6      278.19      228.04     36.68 o 
  -1   6   6      211.37      199.25     27.39 o 
   0   6   6       14.18       11.55     23.73 o 
   1   6   6       72.99       59.27     27.22 o 
   2   6   6        0.20       -7.44     15.24 o 
   3   6   6        6.97        3.50     20.49 o 
   4   6   6        6.32       33.39     16.25 o 
   5   6   6       26.68       20.86     12.59 o 
 -11   0   7        6.74       -3.72     11.55 o 
  -9   0   7        0.30        5.77      7.82 o 
  -7   0   7      996.66      972.16     42.06 o 
  -5   0   7      551.33      616.26     50.75 o 
  -3   0   7     2528.05     2478.72     83.34 o 
  -1   0   7     3334.04     3070.94     56.75 o 
   1   0   7     1614.16     1498.14    125.42 o 
   3   0   7        7.80       -6.00      6.00 o 
   5   0   7     3692.71     3523.47     52.04 o 
   7   0   7        0.40        7.44      7.21 o 
   9   0   7        7.35       -0.14      8.04 o 
  11   0   7      947.83      876.94     68.11 o 
 -12   1   7       11.07       -7.15     15.72 o 
 -11   1   7        0.01       -8.14     10.06 o 
 -10   1   7       43.94       27.23     10.69 o 
  -9   1   7      211.78      235.43     21.63 o 
  -8   1   7        0.51        7.83      6.40 o 
  -7   1   7       23.18       22.43      4.89 o 
  -6   1   7       90.59       86.93      7.82 o 
  -5   1   7     1495.25     1478.66     28.24 o 
  -4   1   7      426.20      424.32     13.81 o 
  -3   1   7     1535.78     1587.53     26.19 o 
  -2   1   7       12.67        4.57      3.10 o 
  -1   1   7      415.51      430.81     19.72 o 
   0   1   7      214.71      183.63     11.44 o 
   1   1   7     1689.26     1659.75     50.13 o 
   2   1   7     2315.55     2341.64     37.02 o 
   3   1   7       38.21       25.13      4.36 o 
   4   1   7     4488.92     4617.26     56.89 o 
   5   1   7        0.05       -3.16      3.16 o 
   6   1   7        3.09        6.48      5.50 o 
   7   1   7      165.91      163.15     15.56 o 
   8   1   7      169.00      161.65     15.52 o 
   9   1   7      266.98      269.63     22.10 o 
  10   1   7       84.76      101.84     26.74 o 
  11   1   7      211.21      190.55     23.38 o 
  12   1   7        2.22        8.43     12.56 o 
 -12   2   7      232.23      293.23     41.78 o 
 -11   2   7        0.76       28.06     22.56 o 
 -10   2   7       11.83       38.42     15.44 o 
  -9   2   7       55.86       52.27     19.58 o 
  -8   2   7        2.35        0.81     14.68 o 
  -7   2   7      106.93      101.49     11.96 o 
  -6   2   7       21.91       28.39      5.56 o 
  -5   2   7       22.33       23.15      4.13 o 
  -4   2   7      335.79      373.91     18.68 o 
  -3   2   7       72.61       55.90      7.93 o 
  -2   2   7     1568.76     1720.01     31.87 o 
  -1   2   7      297.57      299.37     13.93 o 
   0   2   7       75.88       65.44      7.47 o 
   1   2   7      165.35      175.80     13.45 o 
   2   2   7      997.39     1101.11     36.96 o 
   3   2   7     3271.22     3524.95     87.48 o 
   4   2   7     2708.84     2645.68     49.05 o 
   5   2   7      686.38      631.67     23.00 o 
   6   2   7        0.30       -7.18      7.18 o 
   7   2   7      289.85      302.64     26.60 o 
   8   2   7      299.71      263.78     25.53 o 
   9   2   7        0.70        7.84     16.61 o 
  10   2   7        2.00       29.05     12.70 o 
  11   2   7        0.23        2.90     13.52 o 
 -11   3   7        4.12       26.79     22.86 o 
 -10   3   7      139.91      232.24     46.41 o 
  -9   3   7       89.75       85.62     26.30 o 
  -8   3   7      174.20      151.58     35.05 o 
  -7   3   7        4.07       -0.56      8.86 o 
  -6   3   7      598.43      640.20     42.06 o 
  -5   3   7       24.32       19.34     11.14 o 
  -4   3   7       77.54       76.57      9.06 o 
  -3   3   7      243.64      246.96     17.10 o 
  -2   3   7      728.49      702.03     26.86 o 
  -1   3   7        7.59        4.12      4.69 o 
   0   3   7      113.35      105.65     10.68 o 
   1   3   7       11.84       13.78      5.26 o 
   2   3   7      339.35      370.81     17.47 o 
   3   3   7       72.64       72.82     13.48 o 
   4   3   7       62.08       79.32     14.26 o 
   5   3   7     1105.28     1051.22     48.36 o 
   6   3   7      266.41      200.14     25.15 o 
   7   3   7      114.80       94.49     19.97 o 
   8   3   7       68.71      113.01     23.14 o 
   9   3   7        5.61        4.06     12.14 o 
  10   3   7        8.19       30.00     13.17 o 
  11   3   7        1.64       19.53     13.61 o 
 -10   4   7       20.89       12.33     57.97 o 
  -9   4   7        4.26        9.05     16.09 o 
  -8   4   7        0.65       -0.11     30.32 o 
  -7   4   7       17.47       -2.80     20.01 o 
  -6   4   7        9.91       10.66     19.66 o 
  -5   4   7        8.17        1.94      6.74 o 
  -4   4   7      456.21      476.45     25.13 o 
  -3   4   7        6.08        5.90      5.64 o 
  -2   4   7      187.79      198.62     16.84 o 
  -1   4   7      167.47      179.50     19.19 o 
   0   4   7       18.99       30.33      6.86 o 
   1   4   7      595.49      637.58     28.99 o 
   2   4   7      128.30      102.03     18.28 o 
   3   4   7       17.68       16.43     10.41 o 
   4   4   7        1.35       13.82     13.88 o 
   5   4   7       23.26       17.16     13.89 o 
   6   4   7        2.73       17.18     12.74 o 
   7   4   7        8.17       37.50     14.58 o 
   8   4   7       21.00        7.81     11.77 o 
   9   4   7        9.68       34.71     17.20 o 
  10   4   7       82.21       82.83     24.60 o 
  -8   5   7       47.23       62.12     26.86 o 
  -7   5   7       22.95       39.76     20.96 o 
  -6   5   7       88.40       95.86     22.95 o 
  -5   5   7        4.24       22.10      9.13 o 
  -4   5   7        7.79        5.47      9.96 o 
  -3   5   7      156.13      141.17     18.75 o 
  -2   5   7       16.91       42.17     12.56 o 
  -1   5   7       35.59       48.54     10.73 o 
   0   5   7      156.40      168.04     34.39 o 
   1   5   7        5.91       31.62     19.23 o 
   2   5   7       45.45       45.26     16.00 o 
   3   5   7       11.23       31.28     35.89 o 
   4   5   7       31.79       25.50     15.11 o 
   5   5   7        1.50       21.46     14.60 o 
   6   5   7        9.56      -13.84     13.84 o 
   7   5   7       30.38       79.86     22.65 o 
   8   5   7       21.36       -7.56     12.59 o 
  -5   6   7       50.97       50.21     15.52 o 
  -4   6   7        2.09       22.40      9.36 o 
  -3   6   7        0.02       13.58      8.82 o 
  -2   6   7       33.14       25.66     17.33 o 
  -1   6   7       92.40       76.24     20.15 o 
   0   6   7        1.35        6.67     18.34 o 
   1   6   7      236.79      277.38     46.38 o 
   2   6   7        0.13        5.09     15.93 o 
   3   6   7        4.09       -9.30     14.64 o 
   4   6   7       19.44       15.27     12.60 o 
   5   6   7       12.90       -1.35     19.65 o 
 -12   0   8       14.23       -6.31     17.04 o 
 -10   0   8        1.98        2.76      9.92 o 
  -8   0   8       11.30       19.55     15.16 o 
  -6   0   8      189.99      172.77     22.67 o 
  -4   0   8      204.96      180.67     13.04 o 
  -2   0   8      477.09      483.47     25.23 o 
   0   0   8      575.06      550.19     24.38 o 
   2   0   8     1722.38     1668.66     49.63 o 
   4   0   8       55.21       29.39      8.99 o 
   6   0   8      234.14      225.34     20.58 o 
   8   0   8      506.26      549.79     37.15 o 
  10   0   8       11.24        1.61     11.55 o 
  12   0   8      118.90      109.33     38.78 o 
 -12   1   8       23.27       40.03     18.09 o 
 -11   1   8        0.05        3.84      9.69 o 
 -10   1   8      161.59      172.92     23.27 o 
  -9   1   8      146.05      155.10     21.05 o 
  -8   1   8      200.08      176.22     17.07 o 
  -7   1   8      270.47      252.82     15.38 o 
  -6   1   8      211.29      195.20     10.59 o 
  -5   1   8       11.52       14.76      3.77 o 
  -4   1   8       61.40       51.62      5.68 o 
  -3   1   8     1251.79     1287.11     22.27 o 
  -2   1   8      543.29      564.01     37.75 o 
  -1   1   8      118.36      129.98     11.47 o 
   0   1   8     1785.66     1843.23     35.97 o 
   1   1   8     1597.99     1413.48     38.01 o 
   2   1   8     4490.40     4279.02     64.77 o 
   3   1   8      474.88      493.62     16.82 o 
   4   1   8     6152.50     6518.22     90.30 o 
   5   1   8      639.20      644.21     19.93 o 
   6   1   8      207.94      188.56     11.71 o 
   7   1   8       26.68       37.31     12.33 o 
   8   1   8      227.63      219.96     22.08 o 
   9   1   8       41.64       15.72      9.35 o 
  10   1   8       60.99       63.03     12.66 o 
  11   1   8        0.28       11.47     11.58 o 
  12   1   8       11.63       21.04     37.15 o 
 -12   2   8      100.86      102.55     28.63 o 
 -11   2   8        7.93        2.10     13.72 o 
 -10   2   8      390.53      323.56     41.98 o 
  -9   2   8        8.68       14.29     13.85 o 
  -8   2   8       38.07       24.85     11.95 o 
  -7   2   8      306.46      306.71     28.88 o 
  -6   2   8       51.35       65.58     11.19 o 
  -5   2   8      274.21      247.71     12.06 o 
  -4   2   8      177.54      197.74     14.47 o 
  -3   2   8       94.90      101.29     10.26 o 
  -2   2   8     2619.29     2679.33     40.00 o 
  -1   2   8        0.11        3.36      5.13 o 
   0   2   8       13.60       24.39      6.00 o 
   1   2   8      646.28      721.29     25.31 o 
   2   2   8       50.87      103.81     14.53 o 
   3   2   8     4625.56     4502.19     83.07 o 
   4   2   8     1823.70     1923.39     44.97 o 
   5   2   8      199.78      201.21     14.28 o 
   6   2   8        6.27       25.35      9.31 o 
   7   2   8        8.70       21.57      7.70 o 
   8   2   8        7.72       11.18     13.15 o 
   9   2   8      221.03      230.39     25.64 o 
  10   2   8      111.36      124.70     21.01 o 
  11   2   8        0.24       -9.92      9.92 o 
 -11   3   8       30.49       31.97     21.22 o 
 -10   3   8      128.26      125.66     35.59 o 
  -9   3   8       24.38       15.56     13.86 o 
  -8   3   8       28.44       29.21     23.81 o 
  -7   3   8       43.87       35.77     17.39 o 
  -6   3   8      878.27      867.96     42.54 o 
  -5   3   8      299.29      318.11     20.72 o 
  -4   3   8       58.07       60.73      9.21 o 
  -3   3   8      556.06      519.40     22.16 o 
  -2   3   8       19.29       21.72      5.76 o 
  -1   3   8        0.11        2.01      5.40 o 
   0   3   8       29.34       44.51      7.56 o 
   1   3   8      847.94      862.14     32.44 o 
   2   3   8      320.93      339.05     18.26 o 
   3   3   8        1.22        5.60      8.74 o 
   4   3   8       16.11       13.74      8.81 o 
   5   3   8        0.30        2.03      9.38 o 
   6   3   8       44.73       54.21     13.55 o 
   7   3   8      193.33      205.01     29.26 o 
   8   3   8        6.39       26.33     14.66 o 
   9   3   8       80.85      120.11     24.81 o 
  10   3   8       15.17        6.60     15.47 o 
  11   3   8       28.87       -8.04     13.33 o 
 -10   4   8       36.40      -17.23     17.23 o 
  -9   4   8       95.72      122.83     65.19 o 
  -8   4   8        5.64       29.14     30.53 o 
  -7   4   8       15.60       33.88     20.83 o 
  -6   4   8      230.45      210.26     24.84 o 
  -5   4   8        4.12       -2.29      8.88 o 
  -4   4   8       67.26       64.10      9.49 o 
  -3   4   8       54.72       56.42     12.17 o 
  -2   4   8       24.38       22.36      8.19 o 
  -1   4   8      424.22      463.47     22.79 o 
   0   4   8       52.16       54.82      9.97 o 
   1   4   8       26.93       25.90      6.78 o 
   2   4   8        0.43        4.69      7.10 o 
   3   4   8      123.82      145.11     20.30 o 
   4   4   8        1.47        0.03     10.97 o 
   5   4   8      239.53      236.96     30.34 o 
   6   4   8       19.73       19.21     23.48 o 
   7   4   8       60.00       81.52     19.31 o 
   8   4   8        0.83       15.56     16.56 o 
   9   4   8       69.82       58.70     20.49 o 
  -8   5   8       11.64       29.64     23.43 o 
  -7   5   8        3.99        4.64     14.42 o 
  -6   5   8        9.34       -2.77     13.34 o 
  -5   5   8      118.51      127.51     16.53 o 
  -4   5   8        6.05       13.07      9.14 o 
  -3   5   8       62.28       27.58     13.97 o 
  -2   5   8      518.72      514.00     42.99 o 
  -1   5   8      512.76      517.94     32.05 o 
   0   5   8        0.29       -3.69      9.98 o 
   1   5   8       81.99       92.55     21.84 o 
   2   5   8      184.04      137.03     29.45 o 
   3   5   8        0.00        8.67     15.71 o 
   4   5   8       14.81       10.27     18.77 o 
   5   5   8        2.56      -18.03     18.03 o 
   6   5   8      242.37      220.62     32.92 o 
   7   5   8       12.79       11.47     19.52 o 
   8   5   8        1.88       12.92     21.17 o 
  -5   6   8       23.00       12.02     11.49 o 
  -4   6   8       25.68        8.08     11.38 o 
  -3   6   8       29.68       37.79     12.09 o 
  -2   6   8       15.97       32.36     15.77 o 
  -1   6   8        9.89       38.92     13.60 o 
   0   6   8      222.88      217.33     34.85 o 
   1   6   8      100.29      143.58     46.21 o 
   2   6   8        9.01       57.40     27.23 o 
   3   6   8        0.02       33.12     26.83 o 
   4   6   8        4.43       -2.16     13.52 o 
   5   6   8        0.14       -2.44     12.82 o 
 -11   0   9      144.96      146.69     26.69 o 
  -9   0   9      271.45      185.66     24.17 o 
  -7   0   9      410.93      381.97     37.58 o 
  -5   0   9     1250.78     1402.87     60.85 o 
  -3   0   9     4555.94     4555.60    120.88 o 
  -1   0   9      642.77      634.18     16.08 o 
   1   0   9     1241.97     1155.43     91.80 o 
   3   0   9       63.73       74.94     12.38 o 
   5   0   9     1018.22      925.20     45.47 o 
   7   0   9        2.34       -0.39      5.27 o 
   9   0   9        8.09        6.66      7.88 o 
  11   0   9      519.51      504.83     54.05 o 
 -12   1   9       13.42       31.37     14.45 o 
 -11   1   9        1.98       17.14     11.96 o 
 -10   1   9       29.45       17.95     11.54 o 
  -9   1   9       57.37       57.90     13.83 o 
  -8   1   9       87.19       63.55     10.04 o 
  -7   1   9        5.57       19.80      5.67 o 
  -6   1   9      236.66      230.91     11.21 o 
  -5   1   9     1268.96     1127.99     33.90 o 
  -4   1   9     2130.49     2249.85     33.33 o 
  -3   1   9     1986.40     2024.43     53.11 o 
  -2   1   9      135.93      158.23     13.03 o 
  -1   1   9     1110.10     1158.14     42.78 o 
   0   1   9      298.81      283.16     15.23 o 
   1   1   9        8.97       19.62      5.21 o 
   2   1   9      389.47      400.53     18.90 o 
   3   1   9      795.02      759.54     23.17 o 
   4   1   9      215.91      244.12     12.70 o 
   5   1   9       18.37       14.62      5.11 o 
   6   1   9      157.70      156.08     11.02 o 
   7   1   9      339.62      337.30     19.21 o 
   8   1   9        2.96        7.53      6.41 o 
   9   1   9        0.96        2.29      8.34 o 
  10   1   9      119.16       97.54     14.22 o 
  11   1   9      102.07      108.83     19.35 o 
  12   1   9       76.05       96.05     21.05 o 
 -11   2   9      313.42      339.33     41.79 o 
 -10   2   9      198.02      223.23     35.28 o 
  -9   2   9       56.18       46.15     15.06 o 
  -8   2   9      114.93      130.72     18.60 o 
  -7   2   9      410.89      412.05     34.30 o 
  -6   2   9      238.21      248.62     15.69 o 
  -5   2   9       33.10       41.68      7.78 o 
  -4   2   9     1503.38     1486.46     38.27 o 
  -3   2   9       16.11       21.14      7.35 o 
  -2   2   9        0.10        6.87      3.86 o 
  -1   2   9     1369.65     1486.88     31.46 o 
   0   2   9      154.05      183.82     14.26 o 
   1   2   9        0.19        2.41      5.53 o 
   2   2   9       59.01      104.14     13.52 o 
   3   2   9     1583.25     1592.46     54.95 o 
   4   2   9        0.16       12.78      6.97 o 
   5   2   9      160.36      170.72     13.69 o 
   6   2   9     1424.49     1521.75     55.84 o 
   7   2   9        0.33       -5.87      7.68 o 
   8   2   9       65.67      101.11     16.61 o 
   9   2   9      153.23      159.61     22.25 o 
  10   2   9      132.38      131.36     28.76 o 
  11   2   9        4.70       11.60     11.37 o 
 -11   3   9       80.48       70.30     28.59 o 
 -10   3   9      166.35      188.38     40.34 o 
  -9   3   9       26.57       29.89     21.45 o 
  -8   3   9      555.02      665.36     66.50 o 
  -7   3   9       67.64       48.31     25.99 o 
  -6   3   9      154.34      141.54     18.04 o 
  -5   3   9        0.69        1.83      6.09 o 
  -4   3   9      140.74      148.36     14.06 o 
  -3   3   9       10.21       12.13      6.27 o 
  -2   3   9        0.91       -2.08      5.50 o 
  -1   3   9      190.87      211.70     14.87 o 
   0   3   9      946.14      918.32     29.56 o 
   1   3   9       41.35       39.41     11.35 o 
   2   3   9        1.95        4.39      4.09 o 
   3   3   9       22.41       22.02     10.29 o 
   4   3   9      458.68      483.14     33.25 o 
   5   3   9      440.10      475.95     33.71 o 
   6   3   9      172.17      179.68     23.38 o 
   7   3   9      359.06      315.03     35.24 o 
   8   3   9        0.31      -14.33     14.33 o 
   9   3   9      124.72      134.66     25.35 o 
  10   3   9        1.50       17.85     11.19 o 
 -10   4   9       10.87      -23.37     23.37 o 
  -9   4   9       19.34        4.59     16.61 o 
  -8   4   9       42.72       94.79     28.47 o 
  -7   4   9       28.59        2.74     17.97 o 
  -6   4   9      293.13      317.45     30.16 o 
  -5   4   9      121.03      123.78     16.61 o 
  -4   4   9       64.97       81.20     11.84 o 
  -3   4   9       25.99       19.59      8.34 o 
  -2   4   9        3.26        9.86      6.92 o 
  -1   4   9        3.64       -1.88      6.86 o 
   0   4   9        4.56        7.98      5.72 o 
   1   4   9      455.97      449.89     25.33 o 
   2   4   9       73.63       91.22     14.03 o 
   3   4   9       10.92       17.39      9.78 o 
   4   4   9        4.27        5.05     11.79 o 
   5   4   9        2.21        3.36      9.20 o 
   6   4   9       36.99       38.74     13.51 o 
   7   4   9       54.27       78.16     21.35 o 
   8   4   9       31.98       48.10     19.20 o 
   9   4   9       13.56       44.49     20.02 o 
  -8   5   9        9.82      -31.56     31.56 o 
  -7   5   9        6.19        7.95     28.08 o 
  -6   5   9       37.61       54.47     17.24 o 
  -5   5   9       17.80       15.06      8.76 o 
  -4   5   9       37.01       35.92      9.93 o 
  -3   5   9        7.62        9.15      8.96 o 
  -2   5   9        1.70       11.31      8.62 o 
  -1   5   9        0.18        1.31      8.89 o 
   0   5   9       21.08       33.22      9.46 o 
   1   5   9      130.48      162.50     30.35 o 
   2   5   9       26.58       38.74     18.57 o 
   3   5   9      248.57      324.23     45.08 o 
   4   5   9       15.11        4.31     15.59 o 
   5   5   9       11.26       58.72     19.98 o 
   6   5   9        5.54       29.48     16.81 o 
   7   5   9        0.01       11.40     17.81 o 
   8   5   9       12.73       18.83     15.79 o 
  -5   6   9       17.77       71.29     18.68 o 
  -4   6   9        0.11        8.82      8.28 o 
  -3   6   9        5.62       30.97     11.83 o 
  -2   6   9       26.10       57.05     13.70 o 
  -1   6   9        0.77       31.87     17.81 o 
   0   6   9       25.01        7.70     15.01 o 
   1   6   9        9.13       53.48     18.70 o 
   2   6   9       10.09       56.89     26.05 o 
   3   6   9       10.47       27.36     25.93 o 
   4   6   9        0.13       15.69     13.85 o 
   5   6   9        0.78       22.05     15.30 o 
 -12   0  10      133.12      183.67     48.27 o 
 -10   0  10       92.54      106.22     21.16 o 
  -8   0  10      456.30      479.62     47.51 o 
  -6   0  10      309.72      313.85     31.38 o 
  -4   0  10      951.92      847.83     59.00 o 
  -2   0  10     4418.34     4581.22     47.28 o 
   0   0  10     1490.31     1370.70     43.76 o 
   2   0  10        1.30       10.44      6.81 o 
   4   0  10      216.79      202.37     20.60 o 
   6   0  10     2157.04     2201.00     74.88 o 
   8   0  10      351.51      383.55     38.77 o 
  10   0  10     1611.42     1581.86     72.31 o 
  12   0  10      178.40      198.86     54.05 o 
 -12   1  10       40.08       29.74     19.77 o 
 -11   1  10       53.58       75.75     20.61 o 
 -10   1  10        7.46       23.68     10.16 o 
  -9   1  10       47.19       51.52     12.36 o 
  -8   1  10        0.49        6.82      7.21 o 
  -7   1  10      252.17      242.22     15.86 o 
  -6   1  10      542.75      530.99     23.52 o 
  -5   1  10        1.92        1.67      3.10 o 
  -4   1  10      171.53      176.65     14.09 o 
  -3   1  10      362.89      319.63     14.52 o 
  -2   1  10     2988.10     3057.43     68.59 o 
  -1   1  10       77.77       69.09      9.62 o 
   0   1  10     1524.94     1509.82     44.49 o 
   1   1  10      460.46      487.45     20.97 o 
   2   1  10      985.89      917.73     28.61 o 
   3   1  10      144.69      198.24     14.19 o 
   4   1  10       58.87       57.12      7.12 o 
   5   1  10        5.89        5.58      3.98 o 
   6   1  10      326.44      328.43     16.01 o 
   7   1  10        0.47        3.88      5.62 o 
   8   1  10       13.94       10.55      6.75 o 
   9   1  10        3.49        3.18      8.88 o 
  10   1  10       27.00       29.21      8.92 o 
  11   1  10      152.63      167.58     23.95 o 
  12   1  10        3.58       15.44     14.17 o 
 -11   2  10        4.65       25.04     35.23 o 
 -10   2  10       13.47      -10.17     21.87 o 
  -9   2  10       66.04       48.76     26.34 o 
  -8   2  10      195.36      202.29     26.02 o 
  -7   2  10      156.31      174.60     21.13 o 
  -6   2  10      204.52      213.56     14.73 o 
  -5   2  10      828.93      795.01     27.97 o 
  -4   2  10       30.46       24.17      5.18 o 
  -3   2  10      259.85      297.19     14.28 o 
  -2   2  10     1128.59     1215.44     28.32 o 
  -1   2  10     1234.63     1233.66     31.60 o 
   0   2  10      259.66      267.11     15.65 o 
   1   2  10     1051.87     1019.94     30.91 o 
   2   2  10      735.87      807.25     32.37 o 
   3   2  10     2100.43     2238.66     47.72 o 
   4   2  10      167.60      165.17     13.90 o 
   5   2  10      140.39      149.38     12.23 o 
   6   2  10       77.14       66.88     13.18 o 
   7   2  10       35.03       33.46     10.39 o 
   8   2  10       80.72       90.52     12.61 o 
   9   2  10       77.64       69.12     15.28 o 
  10   2  10        3.51       23.49     20.73 o 
  11   2  10       16.78       27.54     11.15 o 
 -11   3  10      113.37      130.05     34.20 o 
 -10   3  10       11.47       49.33     22.79 o 
  -9   3  10        9.22       26.91     21.14 o 
  -8   3  10      399.44      413.57     72.20 o 
  -7   3  10       68.84      114.50     28.28 o 
  -6   3  10      228.12      212.41     21.21 o 
  -5   3  10      215.03      203.76     15.87 o 
  -4   3  10      320.66      332.24     19.96 o 
  -3   3  10      123.40      127.26     12.57 o 
  -2   3  10        2.33        7.20      4.62 o 
  -1   3  10      272.43      286.79     16.85 o 
   0   3  10      560.17      563.55     23.75 o 
   1   3  10       14.74        4.57      4.88 o 
   2   3  10       58.48       60.39      8.97 o 
   3   3  10       47.66       16.48      8.60 o 
   4   3  10       82.43      107.63     17.31 o 
   5   3  10     1292.71     1325.84     55.77 o 
   6   3  10     1126.89     1055.33     52.30 o 
   7   3  10       11.84        2.91     11.20 o 
   8   3  10       15.72       14.25     20.18 o 
   9   3  10       10.41       -7.27     13.02 o 
  10   3  10        7.15       18.82     12.52 o 
  -9   4  10      111.88      118.49     35.15 o 
  -8   4  10       14.08       27.59     15.80 o 
  -7   4  10        0.68        8.48     21.87 o 
  -6   4  10       74.84       88.19     15.29 o 
  -5   4  10        6.41       13.78      8.44 o 
  -4   4  10      276.64      298.72     20.09 o 
  -3   4  10      145.30      138.14     13.27 o 
  -2   4  10        6.35        6.86      6.69 o 
  -1   4  10        2.77        0.92      6.09 o 
   0   4  10      585.86      570.54     27.22 o 
   1   4  10       16.75       35.27      8.49 o 
   2   4  10        0.02        1.41      8.28 o 
   3   4  10      137.48      117.89     25.53 o 
   4   4  10      102.36       88.41     19.71 o 
   5   4  10      263.02      254.86     35.49 o 
   6   4  10       93.20       80.29     21.46 o 
   7   4  10       25.03       36.27     17.05 o 
   8   4  10      201.82      197.84     33.94 o 
   9   4  10       14.43       26.74     31.72 o 
  -8   5  10        3.84      -15.10     15.10 o 
  -7   5  10        0.08        9.84     14.18 o 
  -6   5  10      246.64      258.53     30.42 o 
  -5   5  10       38.68       57.99     13.25 o 
  -4   5  10      109.10       95.41     13.80 o 
  -3   5  10       26.78       26.55      7.72 o 
  -2   5  10       46.75       67.63     11.46 o 
  -1   5  10      150.26      171.41     19.36 o 
   0   5  10       16.53       46.13     11.52 o 
   1   5  10      529.97      575.98     41.03 o 
   2   5  10      141.00      137.63     24.68 o 
   3   5  10        3.00       57.17     25.54 o 
   4   5  10        6.17      -10.90     28.67 o 
   5   5  10       41.71       69.55     22.90 o 
   6   5  10       18.97      -18.00     19.36 o 
   7   5  10       69.71       67.13     22.56 o 
  -5   6  10       63.29       47.87     15.68 o 
  -4   6  10       39.33       23.27     11.29 o 
  -3   6  10        0.04       -4.55      8.59 o 
  -2   6  10        4.92      -13.00     13.00 o 
  -1   6  10       98.91       49.84     27.75 o 
   0   6  10       42.62        3.71     16.51 o 
   1   6  10      170.77      163.34     32.33 o 
   2   6  10       54.32       54.96     20.54 o 
   3   6  10       33.82        4.55     14.55 o 
   4   6  10       24.25       11.24     18.99 o 
   5   6  10        0.57       26.80     23.84 o 
 -11   0  11      168.09      165.84     34.48 o 
  -9   0  11      423.54      379.22     35.23 o 
  -7   0  11       97.18       70.90     16.25 o 
  -5   0  11       83.68       74.37     22.28 o 
  -3   0  11     1176.76     1182.74     47.40 o 
  -1   0  11     1870.76     1667.48     68.94 o 
   1   0  11      313.32      311.39     23.42 o 
   3   0  11     2438.12     2343.77     69.49 o 
   5   0  11      504.69      550.95     37.17 o 
   7   0  11        6.57        1.44     14.65 o 
   9   0  11       67.88       77.29     16.85 o 
  11   0  11        0.59       -3.12     12.96 o 
 -12   1  11       37.21       39.12     26.52 o 
 -11   1  11       32.75       35.11     18.44 o 
 -10   1  11      148.18      157.89     22.44 o 
  -9   1  11      673.67      747.49     44.64 o 
  -8   1  11      589.24      617.47     32.00 o 
  -7   1  11      176.48      165.79     13.86 o 
  -6   1  11       23.41       28.95      4.63 o 
  -5   1  11     1079.54     1024.90     23.89 o 
  -4   1  11      263.68      255.29     13.32 o 
  -3   1  11     1154.42     1123.59     26.95 o 
  -2   1  11       50.29       56.74      8.85 o 
  -1   1  11       13.89       37.18      8.14 o 
   0   1  11      321.83      328.62     20.23 o 
   1   1  11        8.86        3.48      5.49 o 
   2   1  11        0.01       14.53      6.37 o 
   3   1  11      781.17      811.43     25.33 o 
   4   1  11       79.70       95.55      9.40 o 
   5   1  11      539.26      551.31     21.07 o 
   6   1  11      253.14      254.63     15.33 o 
   7   1  11       45.22       46.29      7.61 o 
   8   1  11       16.95       16.78      8.08 o 
   9   1  11       36.01       40.17     11.41 o 
  10   1  11        9.56       24.32     11.76 o 
  11   1  11       13.09        6.83     18.57 o 
 -11   2  11       79.91       41.76     17.58 o 
 -10   2  11        0.15       23.03     21.02 o 
  -9   2  11      416.58      374.02     45.36 o 
  -8   2  11       92.07       76.77     15.38 o 
  -7   2  11      261.95      260.94     26.15 o 
  -6   2  11      893.30      863.94     36.31 o 
  -5   2  11      406.76      388.22     18.00 o 
  -4   2  11       33.93       35.22      6.60 o 
  -3   2  11        9.36        7.67      3.51 o 
  -2   2  11     2025.06     1986.39     40.01 o 
  -1   2  11      865.05      915.39     27.87 o 
   0   2  11       78.22       87.06      9.80 o 
   1   2  11       86.64       95.36      9.99 o 
   2   2  11       12.03       35.81     10.07 o 
   3   2  11       43.52       47.49      8.59 o 
   4   2  11        0.55        4.60      4.60 o 
   5   2  11      347.14      307.73     18.61 o 
   6   2  11       29.42       23.80      9.56 o 
   7   2  11       56.66       44.58      9.23 o 
   8   2  11       90.88       85.47     12.22 o 
   9   2  11       31.34       27.31     10.45 o 
  10   2  11        4.95       -1.48      8.42 o 
  11   2  11        1.32        6.18     10.93 o 
 -11   3  11       73.28       -3.41     20.22 o 
 -10   3  11      127.69      161.29     39.43 o 
  -9   3  11       29.38       54.55     26.55 o 
  -8   3  11      148.08      121.19     31.66 o 
  -7   3  11        1.19       21.67     17.03 o 
  -6   3  11      114.39      115.55     18.38 o 
  -5   3  11       79.13       83.37     10.21 o 
  -4   3  11      342.98      315.02     19.91 o 
  -3   3  11       88.63       96.62     11.97 o 
  -2   3  11        7.66        8.69      5.34 o 
  -1   3  11       61.51       74.11      9.05 o 
   0   3  11       32.47       24.21      6.34 o 
   1   3  11      116.18      130.93     12.07 o 
   2   3  11      392.22      410.65     22.23 o 
   3   3  11        2.14        5.99      7.27 o 
   4   3  11      108.45      113.61     15.13 o 
   5   3  11      319.62      336.33     32.61 o 
   6   3  11        1.36       23.66     12.21 o 
   7   3  11       21.65       21.78     10.42 o 
   8   3  11      196.26      181.97     23.35 o 
   9   3  11        0.42       -8.72     18.77 o 
  10   3  11       40.99       34.89     17.23 o 
  -9   4  11       44.47       41.64     22.97 o 
  -8   4  11        6.24      -10.06     16.94 o 
  -7   4  11        1.14       -0.70     18.15 o 
  -6   4  11      241.63      233.45     27.21 o 
  -5   4  11        3.66        0.45      8.10 o 
  -4   4  11      872.08      816.95     32.69 o 
  -3   4  11       53.16       62.22      9.94 o 
  -2   4  11      341.04      367.66     23.21 o 
  -1   4  11       11.37        9.39      6.20 o 
   0   4  11      466.82      484.48     28.75 o 
   1   4  11      100.38      110.85     15.24 o 
   2   4  11      270.44      247.23     20.99 o 
   3   4  11      188.13      175.36     25.95 o 
   4   4  11       70.05       59.35     18.54 o 
   5   4  11       23.91       33.13     14.45 o 
   6   4  11      126.56      141.51     25.63 o 
   7   4  11        1.88      -11.38     17.27 o 
   8   4  11       24.40       64.51     21.66 o 
   9   4  11       17.03       62.55     29.06 o 
  -8   5  11       12.70       14.29     16.28 o 
  -7   5  11        1.45      -16.16     16.16 o 
  -6   5  11      173.44      162.45     25.77 o 
  -5   5  11      356.64      331.01     29.22 o 
  -4   5  11        7.79       25.56     10.82 o 
  -3   5  11       23.92       22.82      7.99 o 
  -2   5  11       46.40       53.37     11.44 o 
  -1   5  11      124.94      121.64     17.78 o 
   0   5  11       16.30       29.60     12.51 o 
   1   5  11       18.85       50.17     13.55 o 
   2   5  11       23.79       22.55     10.53 o 
   3   5  11        0.56       -4.64      8.99 o 
   4   5  11       41.72       14.89     15.92 o 
   5   5  11        0.02       -4.33     14.59 o 
   6   5  11        0.19       32.94     18.77 o 
   7   5  11        1.16       25.61     21.73 o 
  -5   6  11      165.75      146.60     22.10 o 
  -4   6  11        0.57      -10.34     10.34 o 
  -3   6  11        3.99       -3.50     13.12 o 
  -2   6  11        0.10       -0.83     10.89 o 
  -1   6  11        4.18       38.02     16.56 o 
   0   6  11       96.20      127.70     30.00 o 
   1   6  11        3.26      -12.53     12.53 o 
   2   6  11        0.33        9.44     14.05 o 
   3   6  11       10.99       45.76     16.89 o 
   4   6  11        8.72        5.08     22.14 o 
 -12   0  12       96.95       82.49     25.67 o 
 -10   0  12      153.74      116.82     29.45 o 
  -8   0  12      187.35      177.13     18.89 o 
  -6   0  12       43.07       34.30      7.93 o 
  -4   0  12      916.86      859.83     43.76 o 
  -2   0  12       28.76       36.63      5.04 o 
   0   0  12     6051.49     5805.62     98.69 o 
   2   0  12       69.37       62.57     20.22 o 
   4   0  12      255.71      254.21     33.83 o 
   6   0  12      406.68      449.62     36.38 o 
   8   0  12       10.08        6.05     14.23 o 
  10   0  12      300.54      282.60     32.56 o 
 -12   1  12       17.22       33.96     12.08 o 
 -11   1  12       47.67       64.99     19.25 o 
 -10   1  12      371.80      428.81     35.74 o 
  -9   1  12       47.03       41.21     12.74 o 
  -8   1  12       16.64       14.85      9.41 o 
  -7   1  12      103.46      103.13     11.60 o 
  -6   1  12      158.61      155.19     12.02 o 
  -5   1  12      440.45      384.36     14.91 o 
  -4   1  12        1.12        0.38      2.05 o 
  -3   1  12     2047.88     2251.27     46.41 o 
  -2   1  12        3.34       12.23      6.75 o 
  -1   1  12     2645.60     3108.48     61.04 o 
   0   1  12      289.51      265.53     16.51 o 
   1   1  12       67.52       87.46     12.19 o 
   2   1  12     1452.14     1401.58     40.64 o 
   3   1  12       96.70       82.40      8.39 o 
   4   1  12      159.38      137.27     11.40 o 
   5   1  12       15.99       13.54      5.39 o 
   6   1  12       12.87       15.30      4.05 o 
   7   1  12        0.30        6.65      9.32 o 
   8   1  12       15.86       15.49      9.76 o 
   9   1  12      129.29      117.05     20.39 o 
  10   1  12      121.27      111.57     17.91 o 
  11   1  12      142.59      171.44     27.08 o 
 -11   2  12       14.05       -6.98     21.45 o 
 -10   2  12      207.20      224.21     40.02 o 
  -9   2  12       34.43        6.51     15.01 o 
  -8   2  12       37.50       44.24     11.80 o 
  -7   2  12      382.19      405.84     45.99 o 
  -6   2  12       86.78       87.54     11.26 o 
  -5   2  12       43.68       51.07      7.29 o 
  -4   2  12      726.56      787.90     28.08 o 
  -3   2  12      315.67      323.80     15.91 o 
  -2   2  12     2083.59     2291.86     65.99 o 
  -1   2  12      472.54      477.98     20.99 o 
   0   2  12      620.27      656.23     24.75 o 
   1   2  12     1033.35     1028.06     31.95 o 
   2   2  12      869.90      856.60     39.81 o 
   3   2  12      483.15      503.12     23.69 o 
   4   2  12      398.18      411.43     21.88 o 
   5   2  12      277.84      272.37     19.07 o 
   6   2  12       12.68       14.31      9.02 o 
   7   2  12       10.97       22.90      9.22 o 
   8   2  12      160.07      153.15     16.64 o 
   9   2  12       44.11       42.26     10.54 o 
  10   2  12        0.46       -8.36     16.41 o 
  11   2  12        2.04        9.17     14.94 o 
 -10   3  12       15.83       29.51     26.43 o 
  -9   3  12        3.68        5.48     31.77 o 
  -8   3  12       16.10       47.55     37.54 o 
  -7   3  12      158.67      171.80     25.92 o 
  -6   3  12       51.44       37.77      9.47 o 
  -5   3  12      151.66      150.13     13.67 o 
  -4   3  12        6.52        2.52      6.47 o 
  -3   3  12      240.69      230.63     16.18 o 
  -2   3  12       57.39       63.67      8.45 o 
  -1   3  12      196.28      199.29     14.73 o 
   0   3  12        9.73        7.54      5.67 o 
   1   3  12       69.22       81.26      9.93 o 
   2   3  12      172.49      158.15     15.17 o 
   3   3  12      136.37      166.20     18.81 o 
   4   3  12      118.81      125.68     13.02 o 
   5   3  12       16.82       17.12     11.02 o 
   6   3  12       42.54       47.99     12.05 o 
   7   3  12      688.07      705.02     39.46 o 
   8   3  12      136.61      134.69     18.33 o 
   9   3  12        0.02       -8.55     13.27 o 
  10   3  12        0.65       11.12     25.58 o 
  -9   4  12       13.77       76.09     31.29 o 
  -8   4  12        7.59       17.84     30.94 o 
  -7   4  12        4.27       12.57     15.71 o 
  -6   4  12        0.19       -1.37     14.47 o 
  -5   4  12       14.96       27.49     10.21 o 
  -4   4  12      783.25      746.57     35.39 o 
  -3   4  12      213.72      195.28     17.84 o 
  -2   4  12       39.58       36.87      7.83 o 
  -1   4  12        1.96        4.27      6.29 o 
   0   4  12      211.71      205.13     16.76 o 
   1   4  12      412.55      455.96     28.36 o 
   2   4  12       52.86       42.51     13.88 o 
   3   4  12      227.94      164.08     21.58 o 
   4   4  12      236.34      201.41     24.12 o 
   5   4  12        0.68       -3.85     10.95 o 
   6   4  12       14.86       10.01     12.95 o 
   7   4  12      224.91      182.46     27.74 o 
   8   4  12      382.71      365.38     40.20 o 
   9   4  12        0.02       10.60     11.60 o 
  -7   5  12        9.12        5.48     39.61 o 
  -6   5  12        1.32       21.40     11.74 o 
  -5   5  12        0.75       13.85     10.92 o 
  -4   5  12       51.13       63.15     13.93 o 
  -3   5  12        0.63        5.63      7.73 o 
  -2   5  12      240.99      250.98     22.14 o 
  -1   5  12      178.55      205.42     21.72 o 
   0   5  12      110.91      130.01     17.80 o 
   1   5  12       21.54       31.44     11.04 o 
   2   5  12       32.42       22.95     11.91 o 
   3   5  12       11.11       21.65     12.32 o 
   4   5  12       27.49       33.94     13.07 o 
   5   5  12        0.85       27.51     17.48 o 
   6   5  12       13.66       14.89     24.01 o 
   7   5  12       65.12       72.17     20.55 o 
  -4   6  12       16.02       24.11     11.63 o 
  -3   6  12       18.15       16.80     15.24 o 
  -2   6  12        3.44       15.04     11.18 o 
  -1   6  12        8.68        5.41     13.54 o 
   0   6  12       45.23       62.70     16.83 o 
   1   6  12       20.21       24.34     23.73 o 
   2   6  12        1.17       -3.57     11.81 o 
   3   6  12       71.38       61.91     21.95 o 
   4   6  12        0.14        6.52     16.42 o 
 -11   0  13       58.73       88.56     27.42 o 
  -9   0  13      126.11      168.60     24.83 o 
  -7   0  13      941.90     1011.13     42.16 o 
  -5   0  13      804.95      694.33     24.86 o 
  -3   0  13        4.87        2.83      4.43 o 
  -1   0  13     2092.80     2021.12     56.77 o 
   1   0  13      405.75      366.69     28.32 o 
   3   0  13      932.40      849.44     44.66 o 
   5   0  13     4609.06     4606.68    111.89 o 
   7   0  13     1154.98     1179.25     62.02 o 
   9   0  13       92.90      112.30     19.11 o 
  11   0  13       44.31       28.32     22.90 o 
 -12   1  13       34.53       56.29     15.67 o 
 -11   1  13        1.87       31.07     14.97 o 
 -10   1  13       40.26       33.11     16.60 o 
  -9   1  13       21.10       23.31     13.10 o 
  -8   1  13       92.00       64.43     10.90 o 
  -7   1  13     1587.48     1586.42     42.41 o 
  -6   1  13        0.80        4.54      4.32 o 
  -5   1  13      213.72      205.37     11.06 o 
  -4   1  13       13.03        9.71      2.95 o 
  -3   1  13      357.14      364.31     22.15 o 
  -2   1  13      188.79      167.49     14.44 o 
  -1   1  13      127.21      142.31     14.66 o 
   0   1  13      348.34      397.32     20.77 o 
   1   1  13      139.38       87.66     15.30 o 
   2   1  13       63.31       88.72     12.57 o 
   3   1  13       71.12       64.43     11.38 o 
   4   1  13       95.60       91.71      9.72 o 
   5   1  13      131.62      107.72     11.05 o 
   6   1  13      118.78      128.85     11.66 o 
   7   1  13       16.71        9.92     13.37 o 
   8   1  13       93.81       90.80     14.71 o 
   9   1  13        9.26       22.55     13.21 o 
  10   1  13        1.11       -9.23      9.23 o 
  11   1  13       17.36       56.27     18.22 o 
 -11   2  13        6.10       41.42     23.79 o 
 -10   2  13      286.14      315.33     55.85 o 
  -9   2  13        5.11        2.39     10.32 o 
  -8   2  13        7.96       21.79     16.91 o 
  -7   2  13      208.36      183.48     24.46 o 
  -6   2  13     1231.37     1210.98     45.68 o 
  -5   2  13      301.75      281.28     15.62 o 
  -4   2  13      382.03      374.41     19.97 o 
  -3   2  13      270.25      284.18     15.59 o 
  -2   2  13       37.83       20.13      5.62 o 
  -1   2  13      799.61      778.55     29.79 o 
   0   2  13      289.65      312.78     17.84 o 
   1   2  13       85.13       94.68     10.42 o 
   2   2  13       29.63       35.38      7.47 o 
   3   2  13       74.42       84.15     10.79 o 
   4   2  13      308.56      301.01     19.75 o 
   5   2  13        0.29       13.92      6.88 o 
   6   2  13       12.90       21.95      8.62 o 
   7   2  13       90.83       89.82     14.25 o 
   8   2  13      115.48      129.75     18.78 o 
   9   2  13        9.05       -3.82     10.30 o 
  10   2  13       11.21        1.78     11.35 o 
  11   2  13        0.31        4.26     19.80 o 
 -10   3  13       24.84       84.58     31.29 o 
  -9   3  13      128.83      105.69     38.58 o 
  -8   3  13       60.78       44.05     25.89 o 
  -7   3  13      219.72      137.20     24.27 o 
  -6   3  13       18.41       26.96     10.44 o 
  -5   3  13       14.66       19.21      7.08 o 
  -4   3  13      198.49      224.14     17.10 o 
  -3   3  13       76.88       80.38      9.86 o 
  -2   3  13      449.54      476.82     22.49 o 
  -1   3  13       26.03       25.31      6.43 o 
   0   3  13     1201.33     1253.53     36.23 o 
   1   3  13      911.02      977.87     32.31 o 
   2   3  13     1032.09     1008.46     43.32 o 
   3   3  13       41.34       26.25      8.77 o 
   4   3  13       16.35       27.10      7.48 o 
   5   3  13       18.85       27.28     12.04 o 
   6   3  13        9.50        8.77     10.81 o 
   7   3  13       79.02       83.53     18.23 o 
   8   3  13       17.39       29.01     13.24 o 
   9   3  13        1.75      -13.84     13.84 o 
  10   3  13        0.42        2.89     15.17 o 
  -9   4  13        5.06       50.62     45.18 o 
  -8   4  13       22.19       45.53     26.24 o 
  -7   4  13       12.83       31.78     16.35 o 
  -6   4  13        4.56       -6.55      9.38 o 
  -5   4  13       19.99       13.60      7.59 o 
  -4   4  13        0.04       24.33      8.87 o 
  -3   4  13      654.28      645.96     30.95 o 
  -2   4  13        2.13       -2.49      6.09 o 
  -1   4  13       35.14       38.61      8.83 o 
   0   4  13      364.18      378.91     23.21 o 
   1   4  13      342.06      371.43     26.00 o 
   2   4  13       45.75       56.20     14.86 o 
   3   4  13      161.59      171.16     21.16 o 
   4   4  13      141.74      167.64     22.91 o 
   5   4  13       29.94       20.71     11.05 o 
   6   4  13      156.10      142.03     20.34 o 
   7   4  13       74.63       50.21     17.15 o 
   8   4  13       15.75       32.79     20.86 o 
   9   4  13       40.00       73.66     21.08 o 
  -7   5  13       13.86       10.19     13.89 o 
  -6   5  13       68.28      106.44     22.24 o 
  -5   5  13       75.76       49.20     18.10 o 
  -4   5  13      588.57      528.70     33.76 o 
  -3   5  13      772.79      750.00     35.60 o 
  -2   5  13       40.41       67.50     12.74 o 
  -1   5  13       14.14       16.79      8.89 o 
   0   5  13        0.74        5.72      9.32 o 
   1   5  13       47.27       37.65     17.85 o 
   2   5  13       16.47       17.80     11.02 o 
   3   5  13        7.33        6.87     13.95 o 
   4   5  13       11.69       19.35     11.08 o 
   5   5  13        0.16        9.59     10.14 o 
   6   5  13        0.61        1.08     13.58 o 
   7   5  13        0.07       23.00     12.58 o 
  -4   6  13        2.35       12.67     11.50 o 
  -3   6  13       27.09       16.57      9.07 o 
  -2   6  13        5.85       10.89     10.91 o 
  -1   6  13       32.63       69.78     23.13 o 
   0   6  13       11.07       18.41     18.06 o 
   1   6  13        0.21       -4.29     20.48 o 
   2   6  13       13.06       19.59     19.95 o 
   3   6  13        5.22       18.91     22.58 o 
   4   6  13       21.51      -12.66     18.90 o 
 -12   0  14       48.97       72.92     26.79 o 
 -10   0  14       23.49       26.92      9.91 o 
  -8   0  14     1398.48     1428.53     53.02 o 
  -6   0  14       12.83       20.17     10.03 o 
  -4   0  14      463.84      422.98     24.87 o 
  -2   0  14      300.68      261.75     13.29 o 
   0   0  14     1228.15     1342.74    108.71 o 
   2   0  14     1641.59     1567.40     38.61 o 
   4   0  14      325.52      352.13     31.11 o 
   6   0  14      838.28      874.47     72.61 o 
   8   0  14       21.08       14.52      9.85 o 
  10   0  14        8.94       23.04     11.94 o 
 -11   1  14        9.98        1.35     10.10 o 
 -10   1  14        1.07       -6.15      9.85 o 
  -9   1  14      156.33      135.04     20.36 o 
  -8   1  14      354.89      404.79     26.97 o 
  -7   1  14       87.70       88.81     12.20 o 
  -6   1  14        3.65        7.42      5.05 o 
  -5   1  14      582.31      529.80     25.40 o 
  -4   1  14        0.18        0.07      1.87 o 
  -3   1  14      151.55      178.03     16.09 o 
  -2   1  14      944.23     1068.56     37.21 o 
  -1   1  14      535.93      519.15     27.02 o 
   0   1  14     1071.85     1092.22     35.14 o 
   1   1  14        2.33       21.32      7.71 o 
   2   1  14      304.17      332.56     23.22 o 
   3   1  14       66.24      108.18     18.69 o 
   4   1  14      599.81      598.20     24.55 o 
   5   1  14       12.80       10.27      4.62 o 
   6   1  14      153.42      158.97     13.18 o 
   7   1  14      103.29      131.07     14.85 o 
   8   1  14      155.41      193.04     21.01 o 
   9   1  14      124.65      111.32     20.16 o 
  10   1  14        9.71       15.35     12.69 o 
  11   1  14       13.54       17.03     10.00 o 
 -11   2  14      176.70      199.23     68.76 o 
 -10   2  14        8.92       22.61     15.63 o 
  -9   2  14      116.55      100.62     28.89 o 
  -8   2  14       13.14       21.48     13.54 o 
  -7   2  14      135.27      117.61     25.29 o 
  -6   2  14        6.82       20.67      8.04 o 
  -5   2  14       54.03       50.22      8.99 o 
  -4   2  14        0.13        1.06      4.81 o 
  -3   2  14      348.35      332.47     17.37 o 
  -2   2  14      259.65      301.68     18.47 o 
  -1   2  14       32.32       27.85      7.44 o 
   0   2  14      230.13      196.48     14.65 o 
   1   2  14       99.95      104.44     13.20 o 
   2   2  14       89.26       91.09     11.18 o 
   3   2  14     1112.29     1126.10     38.89 o 
   4   2  14      188.93      161.97     15.24 o 
   5   2  14      290.66      289.81     22.30 o 
   6   2  14       99.53      109.11     16.06 o 
   7   2  14       29.61       42.88     12.97 o 
   8   2  14       14.77        9.92      8.97 o 
   9   2  14       32.20       57.63     13.65 o 
  10   2  14       11.73       16.63     12.72 o 
  11   2  14       44.96       65.07     20.26 o 
 -10   3  14        9.50      -18.61     43.94 o 
  -9   3  14       32.85       46.02     38.37 o 
  -8   3  14      202.90      210.64     40.40 o 
  -7   3  14        6.34        8.87     14.92 o 
  -6   3  14       41.95       57.17     17.98 o 
  -5   3  14      475.28      436.88     24.36 o 
  -4   3  14        3.66       14.13      8.32 o 
  -3   3  14        1.36       12.75      6.54 o 
  -2   3  14      101.13      110.68     11.78 o 
  -1   3  14      725.80      743.60     28.54 o 
   0   3  14      364.57      425.62     22.00 o 
   1   3  14      174.82      181.87     16.67 o 
   2   3  14     1127.96     1137.47     46.59 o 
   3   3  14      500.45      475.99     33.62 o 
   4   3  14      733.35      710.89     33.31 o 
   5   3  14       21.88       28.78     11.94 o 
   6   3  14      131.95      138.07     19.81 o 
   7   3  14       59.79       52.77     12.05 o 
   8   3  14       13.26       11.41     10.82 o 
   9   3  14       41.41       53.57     21.30 o 
  10   3  14        7.58       25.08     44.76 o 
  -9   4  14      183.59      217.51     62.30 o 
  -8   4  14        0.01        7.30     18.24 o 
  -7   4  14       62.16      102.07     24.58 o 
  -6   4  14       21.94       46.24     15.08 o 
  -5   4  14       40.04       62.32     17.87 o 
  -4   4  14      258.67      264.55     21.86 o 
  -3   4  14        0.66        3.24      6.56 o 
  -2   4  14       16.15       20.25      8.02 o 
  -1   4  14      120.94      110.91     14.58 o 
   0   4  14       57.03       50.67      9.90 o 
   1   4  14      373.08      364.07     26.01 o 
   2   4  14       60.20       91.43     16.41 o 
   3   4  14       58.10       42.53     12.67 o 
   4   4  14       46.18       60.58     15.94 o 
   5   4  14       32.52       39.78     13.05 o 
   6   4  14       64.88       40.78     14.90 o 
   7   4  14       28.96       40.84     14.93 o 
   8   4  14       11.66       20.03     15.99 o 
   9   4  14      165.73      105.92     31.77 o 
  -7   5  14        0.72       12.72     15.71 o 
  -6   5  14       11.02       -2.79     13.78 o 
  -5   5  14        1.86       17.31     20.13 o 
  -4   5  14        1.16        7.40     10.40 o 
  -3   5  14        7.93        1.82      7.46 o 
  -2   5  14      295.55      304.43     24.58 o 
  -1   5  14       58.47       61.90     14.81 o 
   0   5  14        0.05       15.06      8.99 o 
   1   5  14        0.55        0.13      8.21 o 
   2   5  14       12.20       12.33      9.63 o 
   3   5  14       41.64       51.01     15.18 o 
   4   5  14       30.29       42.41     17.33 o 
   5   5  14        1.43       -4.45      8.84 o 
   6   5  14        3.52       23.86     19.08 o 
   7   5  14        7.37       -3.82     13.09 o 
  -4   6  14        2.26      -11.09     11.29 o 
  -3   6  14        5.47       17.16     10.17 o 
  -2   6  14        0.51        7.51     13.93 o 
  -1   6  14        2.06       20.61     14.45 o 
   0   6  14       26.05       51.74     16.73 o 
   1   6  14        0.02        8.62     11.55 o 
   2   6  14       56.35       29.52     20.46 o 
   3   6  14       37.88       32.42     20.87 o 
 -11   0  15        0.86       20.83     22.49 o 
  -9   0  15        3.59       12.44     16.13 o 
  -7   0  15      220.60      177.46     18.63 o 
  -5   0  15     1643.94     1517.05     58.92 o 
  -3   0  15      226.11      220.22     17.16 o 
  -1   0  15      371.01      461.30     30.13 o 
   1   0  15     6362.71     6556.69    151.21 o 
   3   0  15      279.74      239.48     25.22 o 
   5   0  15      527.61      583.16     42.88 o 
   7   0  15       19.91       26.39      9.37 o 
   9   0  15        6.39       -0.14      8.87 o 
  11   0  15       55.21       56.41     21.15 o 
 -11   1  15      146.24      164.92     24.94 o 
 -10   1  15       20.10       52.72     16.54 o 
  -9   1  15       39.83       41.41     14.04 o 
  -8   1  15        0.34        6.26      7.41 o 
  -7   1  15       55.11       57.44      8.85 o 
  -6   1  15      201.84      199.09     14.50 o 
  -5   1  15      115.38      100.70     12.90 o 
  -4   1  15      108.72       92.74      8.84 o 
  -3   1  15     1145.11     1175.85     40.65 o 
  -2   1  15     1084.02     1187.62     40.48 o 
  -1   1  15      122.82      128.81     12.53 o 
   0   1  15      236.99      224.63     19.43 o 
   1   1  15     1133.18     1105.99     43.04 o 
   2   1  15       97.06       90.97     14.15 o 
   3   1  15       54.54       40.18      9.62 o 
   4   1  15       16.50       22.99      6.76 o 
   5   1  15      207.77      184.35     16.55 o 
   6   1  15      469.55      471.96     25.01 o 
   7   1  15      448.72      440.24     30.58 o 
   8   1  15       96.78       83.11     13.86 o 
   9   1  15       88.49      108.99     21.51 o 
  10   1  15        9.58        5.20     10.59 o 
  11   1  15        9.65       30.30     11.44 o 
 -11   2  15        6.19       31.30     17.07 o 
 -10   2  15        0.07       19.07     14.73 o 
  -9   2  15      220.57      185.70     38.99 o 
  -8   2  15      112.67      131.52     24.08 o 
  -7   2  15      259.84      293.44     32.29 o 
  -6   2  15        1.85       13.31      7.57 o 
  -5   2  15      407.50      381.94     22.67 o 
  -4   2  15      852.04      898.04     36.80 o 
  -3   2  15       84.29       96.27     10.74 o 
  -2   2  15        0.00        9.39      4.41 o 
  -1   2  15      186.45      200.41     15.77 o 
   0   2  15      776.54      691.90     30.61 o 
   1   2  15        5.66        6.77     10.30 o 
   2   2  15       20.86       20.15      6.47 o 
   3   2  15      154.68      139.76     13.80 o 
   4   2  15      432.99      456.82     24.85 o 
   5   2  15       21.08       22.20      7.68 o 
   6   2  15        9.98       15.95      9.27 o 
   7   2  15        2.81        7.88      9.30 o 
   8   2  15        5.16       38.87     13.43 o 
   9   2  15       10.84       -0.08      7.91 o 
  10   2  15       57.01       42.12     15.83 o 
 -10   3  15       85.98       72.74     73.44 o 
  -9   3  15        0.02      -17.63     38.99 o 
  -8   3  15       68.84      121.50     52.40 o 
  -7   3  15        2.75      -13.14     14.06 o 
  -6   3  15      486.48      474.16     41.79 o 
  -5   3  15      117.86      109.44     14.70 o 
  -4   3  15       83.27       83.13     11.72 o 
  -3   3  15        8.09       20.99      9.44 o 
  -2   3  15        9.28        5.20      5.96 o 
  -1   3  15       72.98       83.98     10.76 o 
   0   3  15        5.83       13.32      6.84 o 
   1   3  15        6.48       30.96     10.41 o 
   2   3  15      877.34      835.12     40.46 o 
   3   3  15       30.18       27.41      9.43 o 
   4   3  15      227.00      228.09     19.45 o 
   5   3  15      134.18      138.37     19.59 o 
   6   3  15       42.28       49.59     11.27 o 
   7   3  15        0.70       10.60      9.87 o 
   8   3  15        1.32       -2.78      7.94 o 
   9   3  15       30.90       41.40     18.52 o 
  10   3  15       31.55       42.78     19.59 o 
  -9   4  15       15.33       20.27     17.54 o 
  -8   4  15      201.20      170.63     66.01 o 
  -7   4  15        0.97       -8.88     14.24 o 
  -6   4  15       20.39        6.13     15.55 o 
  -5   4  15      402.52      338.02     31.01 o 
  -4   4  15      122.30      126.15     16.01 o 
  -3   4  15      275.65      336.81     28.75 o 
  -2   4  15      481.33      497.51     30.50 o 
  -1   4  15      712.24      703.97     31.69 o 
   0   4  15       21.10       25.44      7.59 o 
   1   4  15       84.53       63.27     11.82 o 
   2   4  15        9.74       10.36      8.26 o 
   3   4  15       82.80       43.05     14.75 o 
   4   4  15      109.25       71.65     19.19 o 
   5   4  15        3.61       29.83     13.20 o 
   6   4  15       55.11       51.78     14.48 o 
   7   4  15        4.77       34.76     17.95 o 
   8   4  15       54.47       76.91     19.23 o 
  -7   5  15       21.34       55.16     16.46 o 
  -6   5  15       73.08       24.04     15.17 o 
  -5   5  15       26.80       26.90     13.40 o 
  -4   5  15       34.05       14.21      8.67 o 
  -3   5  15       19.78       17.45     11.25 o 
  -2   5  15      159.12      177.23     19.17 o 
  -1   5  15       50.51       46.48     13.44 o 
   0   5  15        3.99       24.46     10.70 o 
   1   5  15       29.19       31.22     10.77 o 
   2   5  15        6.91       12.27     17.75 o 
   3   5  15       54.60       54.99     20.69 o 
   4   5  15        2.60       -5.45     10.75 o 
   5   5  15       28.97       26.83     11.63 o 
   6   5  15       18.29       31.15     17.27 o 
  -3   6  15       12.96       14.61     12.07 o 
  -2   6  15        3.12       11.56      9.21 o 
  -1   6  15      103.39      103.75     22.93 o 
   0   6  15       36.08       19.43     12.63 o 
   1   6  15        7.08       12.38     10.55 o 
   2   6  15       26.94        1.80     10.96 o 
   3   6  15       67.79      105.85     23.48 o 
 -10   0  16      240.13      276.58     32.89 o 
  -8   0  16      622.66      613.66     35.98 o 
  -6   0  16     4242.54     4127.42     92.00 o 
  -4   0  16      116.64       99.20     13.12 o 
  -2   0  16     1131.14     1026.84     34.02 o 
   0   0  16     1587.15     1703.51     63.15 o 
   2   0  16      897.91      827.49     28.53 o 
   4   0  16        7.14        2.99      7.37 o 
   6   0  16      240.68      263.34     24.55 o 
   8   0  16        0.41       -7.82      7.82 o 
  10   0  16       13.26       48.98     16.45 o 
 -11   1  16        4.34        1.27     11.41 o 
 -10   1  16       74.39       84.64     18.53 o 
  -9   1  16      223.21      226.93     26.35 o 
  -8   1  16       98.12       79.39     12.77 o 
  -7   1  16       12.65       19.72      7.94 o 
  -6   1  16       59.96       50.32      8.00 o 
  -5   1  16      789.07      786.79     33.71 o 
  -4   1  16       19.91       16.77      6.01 o 
  -3   1  16      161.64      169.76     15.91 o 
  -2   1  16       76.36       72.95      9.99 o 
  -1   1  16      695.30      694.18     29.65 o 
   0   1  16     1316.84     1365.22     50.07 o 
   1   1  16      453.08      437.50     28.10 o 
   2   1  16      184.23      211.30     19.72 o 
   3   1  16      137.67      191.96     20.15 o 
   4   1  16      409.62      387.63     34.18 o 
   5   1  16       49.18       60.06     10.12 o 
   6   1  16       31.40       27.48      9.04 o 
   7   1  16      411.35      423.45     30.62 o 
   8   1  16      376.20      398.04     30.88 o 
   9   1  16        3.10       26.84     10.44 o 
  10   1  16       39.28       45.24     15.04 o 
  11   1  16       75.24       66.65     15.19 o 
 -11   2  16      305.97      416.25     57.25 o 
 -10   2  16       31.79       23.55     17.04 o 
  -9   2  16       80.97      105.43     30.43 o 
  -8   2  16       47.57       91.11     30.03 o 
  -7   2  16       53.00       74.09     24.48 o 
  -6   2  16      203.70      224.94     21.35 o 
  -5   2  16      112.02      108.34     13.96 o 
  -4   2  16        0.00        7.22      6.49 o 
  -3   2  16      402.46      388.71     20.62 o 
  -2   2  16      111.12      119.84     12.91 o 
  -1   2  16      437.53      385.12     22.14 o 
   0   2  16       64.90       58.28     10.72 o 
   1   2  16      214.72      209.99     16.19 o 
   2   2  16      191.02      204.47     16.33 o 
   3   2  16      695.08      685.43     29.94 o 
   4   2  16      215.55      193.31     16.78 o 
   5   2  16       81.77       86.46     12.05 o 
   6   2  16       12.63       13.07      8.02 o 
   7   2  16        5.17        4.05     12.80 o 
   8   2  16      163.06      142.38     24.45 o 
   9   2  16       11.08       25.41     20.46 o 
  10   2  16        9.74      -10.67     10.67 o 
 -10   3  16        0.86       36.68     19.81 o 
  -9   3  16      127.65      197.17     44.49 o 
  -8   3  16       38.59       52.20     24.38 o 
  -7   3  16       84.95       75.55     16.06 o 
  -6   3  16       27.18       58.07     20.07 o 
  -5   3  16      112.98      109.14     15.12 o 
  -4   3  16        2.23        7.60      8.87 o 
  -3   3  16      161.54      145.58     17.73 o 
  -2   3  16      754.79      797.29     32.83 o 
  -1   3  16      227.87      221.84     17.16 o 
   0   3  16      102.05      109.96     13.54 o 
   1   3  16       18.01       16.65      8.44 o 
   2   3  16      411.87      391.38     29.08 o 
   3   3  16      690.91      634.42     32.35 o 
   4   3  16        0.91       11.20      8.01 o 
   5   3  16      762.13      746.69     43.31 o 
   6   3  16       33.13       17.98      8.26 o 
   7   3  16       43.63       51.95     17.09 o 
   8   3  16        3.64        8.98      9.46 o 
   9   3  16        8.55        1.10     15.12 o 
  -9   4  16       53.93      136.04     43.80 o 
  -8   4  16       25.43       36.79     47.45 o 
  -7   4  16       65.15       92.99     22.84 o 
  -6   4  16       26.52       -6.52     13.33 o 
  -5   4  16        0.23       -8.50      9.60 o 
  -4   4  16      262.51      240.78     20.57 o 
  -3   4  16      163.08      177.37     21.90 o 
  -2   4  16      299.47      294.68     24.56 o 
  -1   4  16       25.79       36.35      9.56 o 
   0   4  16      175.36      177.12     16.46 o 
   1   4  16      180.20      156.13     16.89 o 
   2   4  16      286.35      236.56     25.75 o 
   3   4  16       98.63       71.71     15.51 o 
   4   4  16       28.54       17.16      8.90 o 
   5   4  16        0.03       -2.73     13.64 o 
   6   4  16      102.28      122.53     23.12 o 
   7   4  16      128.53      162.01     27.21 o 
   8   4  16        4.57       10.30     13.70 o 
  -7   5  16       36.70       67.42     26.40 o 
  -6   5  16        0.89        5.88     16.36 o 
  -5   5  16        4.42       17.61     12.72 o 
  -4   5  16       17.05       22.27      8.82 o 
  -3   5  16       17.52        9.11      7.70 o 
  -2   5  16        2.42       16.93      8.19 o 
  -1   5  16        0.02        8.13      9.78 o 
   0   5  16        0.17       13.03      9.85 o 
   1   5  16       34.87       30.65     11.69 o 
   2   5  16       35.36       58.40     16.37 o 
   3   5  16        0.34       -5.96      9.55 o 
   4   5  16      131.56      107.56     20.86 o 
   5   5  16        6.12        5.71     11.61 o 
   6   5  16       17.00       31.04     19.17 o 
  -3   6  16        0.83       -7.58      9.51 o 
  -2   6  16       34.09       10.60     11.63 o 
  -1   6  16       48.09       54.51     18.54 o 
   0   6  16       10.91       28.79     15.16 o 
   1   6  16       39.27       20.79     22.99 o 
   2   6  16        2.24       -6.78      9.53 o 
 -11   0  17       68.51       27.59     19.63 o 
  -9   0  17      100.07      119.70     21.21 o 
  -7   0  17     1560.00     1573.98     55.35 o 
  -5   0  17       93.26       93.52     13.76 o 
  -3   0  17      384.31      361.80     22.57 o 
  -1   0  17      723.79      763.43     42.01 o 
   1   0  17       13.09        5.41     20.22 o 
   3   0  17        0.16        0.12      5.42 o 
   5   0  17      194.62      208.85     20.43 o 
   7   0  17       18.81       18.57      9.35 o 
   9   0  17       15.78       21.60     22.14 o 
  11   0  17       11.01       57.91     24.55 o 
 -11   1  17       33.41       45.09     13.29 o 
 -10   1  17       97.94      133.99     18.72 o 
  -9   1  17       37.07       32.69     17.03 o 
  -8   1  17       38.51       46.10     12.04 o 
  -7   1  17      159.85      162.51     16.59 o 
  -6   1  17        7.07       12.08      6.05 o 
  -5   1  17     1483.78     1324.37     51.87 o 
  -4   1  17      117.22      131.98     11.86 o 
  -3   1  17      361.12      342.57     22.60 o 
  -2   1  17      187.10      190.83     15.90 o 
  -1   1  17      298.91      292.04     20.09 o 
   0   1  17      130.33      159.87     17.72 o 
   1   1  17      204.50      235.88     21.62 o 
   2   1  17     1079.32     1039.56     45.37 o 
   3   1  17     1597.15     1523.78     55.61 o 
   4   1  17       95.12       91.36     11.89 o 
   5   1  17      154.14      167.68     16.78 o 
   6   1  17        0.21        3.27      8.29 o 
   7   1  17      153.44      168.97     20.20 o 
   8   1  17       40.60       61.02     14.93 o 
   9   1  17       33.72       20.08     14.63 o 
  10   1  17       14.23       34.39     13.38 o 
  11   1  17        1.26        3.97      9.31 o 
 -11   2  17       10.21       -6.62     21.25 o 
 -10   2  17       30.02       91.61     46.00 o 
  -9   2  17       76.09      115.33     32.71 o 
  -8   2  17      416.85      445.17     54.92 o 
  -7   2  17      152.46      177.79     34.95 o 
  -6   2  17      144.74      147.28     17.56 o 
  -5   2  17        6.25       13.14      7.81 o 
  -4   2  17      565.64      511.50     29.02 o 
  -3   2  17      145.21      146.43     13.42 o 
  -2   2  17      208.59      201.31     16.62 o 
  -1   2  17        4.26        9.41      8.46 o 
   0   2  17      222.44      233.57     19.04 o 
   1   2  17      458.76      494.75     28.03 o 
   2   2  17        1.58        3.74      6.51 o 
   3   2  17        5.66       25.47      8.56 o 
   4   2  17      200.29      229.52     18.81 o 
   5   2  17       26.33       32.16      8.50 o 
   6   2  17        9.46       12.80      8.10 o 
   7   2  17       11.23       18.41      8.53 o 
   8   2  17        6.25       15.65     16.44 o 
   9   2  17      151.91      147.34     25.90 o 
  10   2  17        8.56       15.29     16.14 o 
 -10   3  17       59.66       48.52     27.85 o 
  -9   3  17        5.79       -1.88     14.85 o 
  -8   3  17       13.60       -8.38     15.36 o 
  -7   3  17       55.76       29.48     15.47 o 
  -6   3  17      195.62      227.39     29.37 o 
  -5   3  17       46.98       32.24      9.73 o 
  -4   3  17      146.22      172.57     20.03 o 
  -3   3  17       49.22       43.86     11.55 o 
  -2   3  17      618.44      589.27     28.91 o 
  -1   3  17      195.68      169.69     15.83 o 
   0   3  17        5.27        6.47      8.37 o 
   1   3  17      888.36      862.68     36.45 o 
   2   3  17        9.05       32.72     12.12 o 
   3   3  17        6.12       13.33      7.39 o 
   4   3  17      116.89      102.14     14.12 o 
   5   3  17       31.39       52.18     15.08 o 
   6   3  17      155.65      155.26     20.96 o 
   7   3  17        3.77       -2.20      8.88 o 
   8   3  17       33.94       37.95     12.54 o 
   9   3  17        6.46       23.89     11.89 o 
  -8   4  17       13.44       11.19     41.46 o 
  -7   4  17       10.39       13.07     16.37 o 
  -6   4  17        1.70       12.93     12.85 o 
  -5   4  17        0.03        0.65     12.80 o 
  -4   4  17      329.35      322.77     24.08 o 
  -3   4  17       89.22       94.86     16.10 o 
  -2   4  17      164.91      164.09     18.57 o 
  -1   4  17      112.52      124.62     14.87 o 
   0   4  17        0.54       -4.42      6.62 o 
   1   4  17        3.13        1.25      6.52 o 
   2   4  17       71.33       86.60     16.42 o 
   3   4  17       48.30       47.10     17.27 o 
   4   4  17       34.02       49.17     14.32 o 
   5   4  17        0.01       18.65     10.86 o 
   6   4  17       72.01       65.64     16.78 o 
   7   4  17       14.14       32.22     13.81 o 
   8   4  17        7.01        7.02     10.35 o 
  -6   5  17       44.87       60.73     17.41 o 
  -5   5  17       16.19       28.48     12.67 o 
  -4   5  17        0.01        8.62     10.90 o 
  -3   5  17       40.11       44.83     13.14 o 
  -2   5  17        0.32       23.16     10.80 o 
  -1   5  17       36.82       50.71     16.05 o 
   0   5  17        5.38       15.23     10.39 o 
   1   5  17        2.02        3.46      7.90 o 
   2   5  17        0.03        1.95     10.58 o 
   3   5  17        3.25      -10.26     11.40 o 
   4   5  17        7.96       12.39     14.45 o 
   5   5  17        4.69       37.39     15.36 o 
   6   5  17        2.43        0.34     13.33 o 
  -2   6  17       15.79       37.32     12.88 o 
  -1   6  17       12.63       12.86     13.80 o 
   0   6  17       28.94       30.57     18.40 o 
   1   6  17        1.70        5.83     16.60 o 
   2   6  17       20.65       28.71     22.15 o 
 -10   0  18      417.34      459.01     42.27 o 
  -8   0  18       20.20       29.80      9.00 o 
  -6   0  18      631.03      609.73     36.36 o 
  -4   0  18     4933.38     4836.66    119.49 o 
  -2   0  18      525.76      487.61     52.60 o 
   0   0  18      183.06      228.23     25.67 o 
   2   0  18     1362.87     1243.68     34.15 o 
   4   0  18       31.79       30.31      8.69 o 
   6   0  18      210.41      213.51     22.19 o 
   8   0  18        6.90       21.31     14.73 o 
  10   0  18        3.21       28.52     18.68 o 
 -11   1  18       20.46       24.95     12.15 o 
 -10   1  18        1.72       -5.46     13.73 o 
  -9   1  18      215.67      248.40     24.27 o 
  -8   1  18      297.60      359.76     31.45 o 
  -7   1  18      989.08      952.30     39.01 o 
  -6   1  18       96.75      100.23     15.13 o 
  -5   1  18        0.66       17.60      9.30 o 
  -4   1  18     1755.09     1737.23     48.80 o 
  -3   1  18      101.46      116.26     13.18 o 
  -2   1  18      144.97      150.14     15.15 o 
  -1   1  18      716.82      760.35     33.09 o 
   0   1  18       85.37       98.62     14.23 o 
   1   1  18      247.47      233.94     21.79 o 
   2   1  18        0.56       17.28     10.29 o 
   3   1  18        8.03       26.83     13.51 o 
   4   1  18      124.47      157.50     19.36 o 
   5   1  18      297.22      305.15     22.86 o 
   6   1  18        0.06        4.53     10.48 o 
   7   1  18        0.74        9.13      8.22 o 
   8   1  18        0.49       11.92      8.67 o 
   9   1  18        0.15       -6.64      8.51 o 
  10   1  18      203.35      203.53     28.37 o 
 -10   2  18      117.96      143.47     35.71 o 
  -9   2  18       48.38       27.91     46.00 o 
  -8   2  18        9.86        3.62     14.56 o 
  -7   2  18      112.62       98.62     23.99 o 
  -6   2  18        0.68       -0.88      8.46 o 
  -5   2  18      191.68      171.85     23.31 o 
  -4   2  18       11.87        9.08      5.94 o 
  -3   2  18       48.87       51.47      8.81 o 
  -2   2  18        0.45        4.88      5.41 o 
  -1   2  18       23.63       29.06      8.46 o 
   0   2  18      904.44      934.35     37.78 o 
   1   2  18      298.04      306.83     22.58 o 
   2   2  18      576.05      640.64     33.10 o 
   3   2  18        0.12        7.90      6.11 o 
   4   2  18        1.09       -7.16      7.16 o 
   5   2  18        2.87       -0.50      5.83 o 
   6   2  18       16.32       33.05     10.43 o 
   7   2  18      219.76      220.59     24.02 o 
   8   2  18       70.05       70.87     17.68 o 
   9   2  18       88.85       91.38     22.91 o 
  10   2  18      113.28      112.61     31.72 o 
  -9   3  18       14.86       12.12     21.87 o 
  -8   3  18       56.70       36.89     61.27 o 
  -7   3  18       57.63       65.01     18.35 o 
  -6   3  18        3.80        0.94     11.97 o 
  -5   3  18        0.03        0.25      7.18 o 
  -4   3  18       10.72        9.10      8.13 o 
  -3   3  18      617.27      545.45     34.81 o 
  -2   3  18       79.03       74.38     10.76 o 
  -1   3  18      183.74      193.08     20.07 o 
   0   3  18      637.85      622.71     30.85 o 
   1   3  18      100.31       90.46     13.75 o 
   2   3  18      187.84      196.12     18.81 o 
   3   3  18        2.04       22.23     10.78 o 
   4   3  18      250.51      229.17     20.82 o 
   5   3  18      234.62      260.27     26.79 o 
   6   3  18        6.17       22.05     12.63 o 
   7   3  18       55.63       20.15     10.81 o 
   8   3  18       10.46       27.35     13.68 o 
   9   3  18       33.38       32.95     17.23 o 
  -8   4  18        0.13       -4.86     29.09 o 
  -7   4  18        2.78       26.37     15.65 o 
  -6   4  18       32.29       32.88     16.76 o 
  -5   4  18       94.88       94.59     23.48 o 
  -4   4  18       69.98       59.49     12.52 o 
  -3   4  18        0.00       14.14      8.78 o 
  -2   4  18       52.00       54.45     13.95 o 
  -1   4  18      487.18      459.56     26.54 o 
   0   4  18        0.12       -0.33      6.33 o 
   1   4  18       44.24       65.11     12.40 o 
   2   4  18        3.19       11.81     10.00 o 
   3   4  18      131.94      133.67     20.99 o 
   4   4  18       52.48       63.70     16.16 o 
   5   4  18       99.15       53.40     15.24 o 
   6   4  18       69.73       49.78     15.37 o 
   7   4  18       96.25      105.18     21.75 o 
   8   4  18        0.55       -3.09     17.51 o 
  -6   5  18       49.21       28.45     16.14 o 
  -5   5  18        0.01       26.61     22.32 o 
  -4   5  18        4.19       17.97     16.55 o 
  -3   5  18      147.40      121.51     19.30 o 
  -2   5  18      177.72      173.76     22.90 o 
  -1   5  18        0.90        9.89     12.09 o 
   0   5  18        1.53        4.60     21.62 o 
   1   5  18       81.02      114.19     17.35 o 
   2   5  18       11.20       18.25     10.43 o 
   3   5  18        7.59        1.01     10.13 o 
   4   5  18      124.32      122.59     22.50 o 
   5   5  18      112.94      145.78     25.02 o 
   6   5  18        1.56        7.65     11.10 o 
  -1   6  18       18.81       23.48     12.35 o 
   0   6  18        3.28       18.31     15.14 o 
   1   6  18       43.83       33.11     16.41 o 
 -11   0  19      335.34      414.90     54.81 o 
  -9   0  19        0.00      -13.68     14.73 o 
  -7   0  19        7.29       20.49      8.31 o 
  -5   0  19        4.66       18.02      8.58 o 
  -3   0  19     4403.53     4197.52    118.64 o 
  -1   0  19       57.61       55.89     15.06 o 
   1   0  19       58.60       46.37     15.68 o 
   3   0  19       81.17       88.54     12.12 o 
   5   0  19       95.51       94.39     15.17 o 
   7   0  19       41.48       42.07     12.44 o 
   9   0  19       58.44       75.51     51.98 o 
 -11   1  19       11.61       22.42     11.11 o 
 -10   1  19       30.98       47.56     13.64 o 
  -9   1  19       91.93      103.69     20.61 o 
  -8   1  19       14.24       18.65      9.42 o 
  -7   1  19       12.42       32.48      9.10 o 
  -6   1  19     1509.65     1538.08     59.84 o 
  -5   1  19     2839.29     2725.92     68.93 o 
  -4   1  19        7.73       23.11      9.79 o 
  -3   1  19       10.68       24.55      7.04 o 
  -2   1  19       32.32       24.69      7.13 o 
  -1   1  19      155.79      144.31     15.66 o 
   0   1  19        0.65       -0.22      6.19 o 
   1   1  19        0.02        5.34      6.24 o 
   2   1  19      184.07      212.88     24.02 o 
   3   1  19       37.39       38.26     11.55 o 
   4   1  19       63.27       79.72     14.80 o 
   5   1  19      186.52      181.10     18.89 o 
   6   1  19       48.96       37.08      9.77 o 
   7   1  19       26.65       38.66     10.96 o 
   8   1  19        0.15       12.16      7.42 o 
   9   1  19       13.20       14.57     11.12 o 
  10   1  19       51.80       23.60     22.70 o 
 -10   2  19        2.09       15.16     19.63 o 
  -9   2  19       11.02       41.08     26.61 o 
  -8   2  19      224.63      180.43     37.05 o 
  -7   2  19       15.00       38.93     37.54 o 
  -6   2  19      469.41      425.05     32.06 o 
  -5   2  19        0.80       -0.38      7.93 o 
  -4   2  19       59.76       51.41     11.45 o 
  -3   2  19       70.75       81.74     10.66 o 
  -2   2  19      937.88      891.20     35.59 o 
  -1   2  19        2.94        7.65      7.90 o 
   0   2  19        4.12        8.30      7.89 o 
   1   2  19      367.56      363.58     34.94 o 
   2   2  19      112.44      106.85     15.12 o 
   3   2  19     1415.49     1469.91     63.78 o 
   4   2  19      208.30      242.00     22.30 o 
   5   2  19      122.40      135.07     17.60 o 
   6   2  19      129.84      129.40     23.15 o 
   7   2  19      171.61      163.09     25.99 o 
   8   2  19       32.55       33.00     13.61 o 
   9   2  19       31.81       32.39     20.72 o 
  10   2  19        0.37       20.97     35.27 o 
  -9   3  19        4.75      -19.26     20.95 o 
  -8   3  19        4.21       29.20     20.01 o 
  -7   3  19      112.47       79.44     24.16 o 
  -6   3  19        9.37       31.10     13.42 o 
  -5   3  19        6.41       -0.46      8.36 o 
  -4   3  19       33.58       45.02     10.87 o 
  -3   3  19       50.80       42.78     11.16 o 
  -2   3  19      545.24      499.63     26.93 o 
  -1   3  19        0.07        9.30      8.90 o 
   0   3  19     1186.38     1206.23     48.08 o 
   1   3  19       10.03       17.81      8.90 o 
   2   3  19      101.60      100.27     13.36 o 
   3   3  19       46.36       62.27     11.65 o 
   4   3  19       57.69       58.14     11.85 o 
   5   3  19        0.41       -1.68     10.48 o 
   6   3  19        1.07        5.91     16.10 o 
   7   3  19       29.02        6.46      9.94 o 
   8   3  19       26.82       63.71     19.86 o 
   9   3  19       18.25        9.26     16.34 o 
  -8   4  19       61.10       35.21     23.58 o 
  -7   4  19       42.93       22.49     17.21 o 
  -6   4  19       15.89       -1.18     15.90 o 
  -5   4  19       31.34       27.72     14.93 o 
  -4   4  19        7.30        8.47      8.45 o 
  -3   4  19       43.30       66.64     15.08 o 
  -2   4  19      142.75      189.82     24.13 o 
  -1   4  19       18.90       22.88      7.63 o 
   0   4  19       34.79       27.41      7.42 o 
   1   4  19       28.76       27.54     12.74 o 
   2   4  19      174.70      187.72     22.86 o 
   3   4  19       12.74       23.67     10.88 o 
   4   4  19       11.10       15.83     13.06 o 
   5   4  19       60.61       70.95     17.12 o 
   6   4  19       21.86       47.73     14.69 o 
   7   4  19        0.01        2.24     12.03 o 
  -6   5  19        0.66      -13.55     13.55 o 
  -5   5  19        0.22        0.51     13.31 o 
  -4   5  19       54.96       36.89     14.21 o 
  -3   5  19       24.40       43.92     12.54 o 
  -2   5  19       13.71        4.75      9.96 o 
  -1   5  19       22.25       29.24     13.11 o 
   0   5  19       63.80       90.11     18.65 o 
   1   5  19       56.56       73.95     16.41 o 
   2   5  19       43.12       57.14     18.68 o 
   3   5  19        0.01       -8.90     10.91 o 
   4   5  19       24.61       64.96     16.94 o 
   5   5  19       72.79       93.84     21.27 o 
 -10   0  20      129.75      117.41     29.92 o 
  -8   0  20        8.19       -4.96      7.18 o 
  -6   0  20      286.46      305.52     29.13 o 
  -4   0  20       23.79       33.26     10.64 o 
  -2   0  20      653.44      618.73     38.58 o 
   0   0  20      602.89      514.30     39.53 o 
   2   0  20       87.83       97.68     25.99 o 
   4   0  20      108.83       98.58     13.96 o 
   6   0  20      100.64      108.84     16.99 o 
   8   0  20       89.98       98.69     23.88 o 
  10   0  20        7.87        2.37     14.47 o 
 -10   1  20      176.74      221.58     24.61 o 
  -9   1  20       10.22       16.25      8.44 o 
  -8   1  20      198.53      228.99     26.74 o 
  -7   1  20       12.16       24.29      6.81 o 
  -6   1  20        5.38        5.20      7.90 o 
  -5   1  20       75.93       79.78     13.77 o 
  -4   1  20      130.16      116.90     18.31 o 
  -3   1  20      556.42      505.53     27.44 o 
  -2   1  20     1739.46     1749.38     51.19 o 
  -1   1  20       64.00       56.59     11.77 o 
   0   1  20      101.89       96.14     25.86 o 
   1   1  20       28.74       29.09     13.66 o 
   2   1  20      130.13      136.26     18.81 o 
   3   1  20      659.25      673.34     39.94 o 
   4   1  20        3.55       15.87      9.60 o 
   5   1  20        1.86       -1.52      6.21 o 
   6   1  20       45.79       51.80     11.01 o 
   7   1  20       43.68       41.64     23.34 o 
   8   1  20        2.90       -7.72      8.71 o 
   9   1  20        0.72      -11.77     20.83 o 
  10   1  20       24.99       57.41     22.25 o 
 -10   2  20        0.15        6.62     29.09 o 
  -9   2  20      187.16      253.84     36.09 o 
  -8   2  20       64.81      102.90     35.27 o 
  -7   2  20       84.35       50.91     38.16 o 
  -6   2  20        0.43       -2.38      8.45 o 
  -5   2  20      238.89      229.42     27.80 o 
  -4   2  20      112.45       98.90     23.77 o 
  -3   2  20       18.41       11.64      6.25 o 
  -2   2  20      141.83      181.28     20.17 o 
  -1   2  20      601.27      573.95     32.19 o 
   0   2  20       17.13       24.99      9.93 o 
   1   2  20      387.06      399.67     31.84 o 
   2   2  20      184.19      200.65     20.00 o 
   3   2  20      433.51      470.43     31.03 o 
   4   2  20      669.06      678.36     37.70 o 
   5   2  20       49.85       53.38     12.48 o 
   6   2  20       11.97       25.25     12.28 o 
   7   2  20       83.08      100.32     20.86 o 
   8   2  20        7.61        7.27     11.26 o 
   9   2  20      110.05       98.83     23.71 o 
  -9   3  20        0.39        6.90     18.63 o 
  -8   3  20       44.13       66.00     28.77 o 
  -7   3  20        4.75       19.31     16.47 o 
  -6   3  20      102.07      104.66     22.07 o 
  -5   3  20       49.28       19.88     15.83 o 
  -4   3  20       86.87       93.28     16.28 o 
  -3   3  20      159.55      167.02     20.30 o 
  -2   3  20       12.91       19.76      9.29 o 
  -1   3  20      381.53      389.50     27.83 o 
   0   3  20      404.87      413.88     30.22 o 
   1   3  20      934.02      905.68     51.42 o 
   2   3  20       68.95       55.28     12.02 o 
   3   3  20       35.47       47.91     11.66 o 
   4   3  20      454.51      484.08     35.34 o 
   5   3  20       22.41       11.35     11.91 o 
   6   3  20       17.94       21.51     10.38 o 
   7   3  20       10.62       11.56     11.73 o 
   8   3  20        9.49        1.46     11.97 o 
   9   3  20        3.21       18.95     12.55 o 
  -8   4  20        0.14       19.04     45.59 o 
  -7   4  20       51.33       67.14     20.82 o 
  -6   4  20       26.34        4.71     20.55 o 
  -5   4  20        0.43       29.19     13.32 o 
  -4   4  20       28.38       31.44     12.12 o 
  -3   4  20      146.25      148.92     20.67 o 
  -2   4  20       14.24       16.97     10.10 o 
  -1   4  20       38.21       22.36      9.54 o 
   0   4  20        1.60       11.29      7.48 o 
   1   4  20       56.27       61.95     14.68 o 
   2   4  20        6.75       18.65     11.25 o 
   3   4  20      154.03      150.54     19.12 o 
   4   4  20       75.38       58.17     16.63 o 
   5   4  20       25.86       51.64     14.59 o 
   6   4  20       97.10      117.14     22.59 o 
   7   4  20        0.04      -12.92     12.92 o 
  -5   5  20        0.06        1.53     14.06 o 
  -4   5  20       49.32       65.34     16.80 o 
  -3   5  20        5.30       26.20     10.55 o 
  -2   5  20        0.40       -2.06      9.36 o 
  -1   5  20       26.67       18.62     14.33 o 
   0   5  20       19.21       14.89     20.31 o 
   1   5  20       20.52       33.33     12.86 o 
   2   5  20       45.56       64.21     15.58 o 
   3   5  20        4.06       25.70     13.41 o 
   4   5  20       13.12       25.28     15.32 o 
   5   5  20       83.72       91.08     21.20 o 
  -9   0  21       35.83       75.75     19.60 o 
  -7   0  21       67.97       66.95     15.09 o 
  -5   0  21      711.27      699.42     38.09 o 
  -3   0  21     1590.79     1661.78     77.09 o 
  -1   0  21      610.56      543.30     40.14 o 
   1   0  21      283.68      303.13     32.60 o 
   3   0  21      345.30      380.43     37.34 o 
   5   0  21        6.17        4.93      9.77 o 
   7   0  21      115.63      118.20     25.09 o 
   9   0  21        1.72       17.74     21.87 o 
 -10   1  21       10.47       33.23     11.85 o 
  -9   1  21      291.33      309.41     24.51 o 
  -8   1  21       17.79       42.16     12.68 o 
  -7   1  21       63.72       77.43     11.94 o 
  -6   1  21      111.25      125.84     16.26 o 
  -5   1  21       60.40       48.32     11.96 o 
  -4   1  21      949.77      902.45     48.60 o 
  -3   1  21      705.35      712.70     32.75 o 
  -2   1  21      240.41      263.32     22.06 o 
  -1   1  21      920.49      941.89     44.67 o 
   0   1  21       74.14       60.75     14.66 o 
   1   1  21      659.10      630.05     44.26 o 
   2   1  21      402.20      428.83     33.20 o 
   3   1  21      410.52      426.27     33.14 o 
   4   1  21        0.76       13.84      8.45 o 
   5   1  21      551.57      588.29     40.70 o 
   6   1  21       87.54       68.09     13.95 o 
   7   1  21        0.15       13.89     23.27 o 
   8   1  21       17.38        9.43      9.63 o 
   9   1  21       23.89       11.62     16.62 o 
  10   1  21        7.47        8.42     15.16 o 
 -10   2  21      111.67      140.89     34.64 o 
  -9   2  21       16.96       37.49     16.03 o 
  -8   2  21        0.60      -12.82     15.72 o 
  -7   2  21      114.95      108.24     26.76 o 
  -6   2  21        0.05        9.29     11.67 o 
  -5   2  21      597.72      534.37     42.09 o 
  -4   2  21      105.66      100.61     21.15 o 
  -3   2  21      894.51      846.69     44.10 o 
  -2   2  21       10.03       22.16     10.31 o 
  -1   2  21       23.26       19.34      7.92 o 
   0   2  21       51.64       25.41      9.67 o 
   1   2  21       12.34       25.63     11.27 o 
   2   2  21      261.07      281.60     28.00 o 
   3   2  21      254.44      264.26     24.18 o 
   4   2  21      750.73      740.73     40.09 o 
   5   2  21       17.46       27.98     10.53 o 
   6   2  21      235.21      250.82     30.74 o 
   7   2  21       37.03       44.10     13.36 o 
   8   2  21       90.76      100.78     22.31 o 
   9   2  21       13.18       28.29     17.04 o 
  -9   3  21       10.44       87.70     36.05 o 
  -8   3  21       91.33      173.56     38.07 o 
  -7   3  21        0.88       36.33     24.50 o 
  -6   3  21       46.94       40.41     23.64 o 
  -5   3  21        0.37       11.78      9.76 o 
  -4   3  21      227.79      268.94     32.17 o 
  -3   3  21        6.26       13.85      9.33 o 
  -2   3  21        0.10       11.80      9.98 o 
  -1   3  21       13.92       17.28      7.62 o 
   0   3  21      840.30      847.57     41.89 o 
   1   3  21      135.90      114.07     17.20 o 
   2   3  21      122.30      122.43     17.25 o 
   3   3  21        0.07       -0.12      6.96 o 
   4   3  21       42.03       57.57     11.95 o 
   5   3  21        8.48       -0.98     10.02 o 
   6   3  21        3.04       24.29     10.47 o 
   7   3  21       15.65        8.35     12.33 o 
   8   3  21       16.28        6.99     13.92 o 
  -7   4  21        1.56        8.10     23.37 o 
  -6   4  21      227.76      235.05     34.79 o 
  -5   4  21       14.24      -12.73     13.38 o 
  -4   4  21       33.64       19.26      8.63 o 
  -3   4  21        3.91        0.63      9.17 o 
  -2   4  21      136.44      131.88     18.88 o 
  -1   4  21       36.95       37.06     11.16 o 
   0   4  21       85.74       83.41     13.28 o 
   1   4  21       61.20       50.95     16.44 o 
   2   4  21      293.53      331.33     27.07 o 
   3   4  21       12.24       12.63      8.65 o 
   4   4  21       14.39        7.59     13.96 o 
   5   4  21       59.74       70.72     17.72 o 
   6   4  21       18.66       65.40     18.90 o 
   7   4  21        4.91       27.03     11.45 o 
  -5   5  21        1.68        2.14     14.55 o 
  -4   5  21       78.74       71.95     20.45 o 
  -3   5  21        1.75       19.82      9.50 o 
  -2   5  21        4.15        2.75     10.68 o 
  -1   5  21      105.22      139.09     25.56 o 
   0   5  21        0.46        5.68     10.54 o 
   1   5  21       17.72       37.11     14.04 o 
   2   5  21        0.25        2.13     14.35 o 
   3   5  21       66.39       62.22     16.66 o 
   4   5  21      107.45      104.77     21.24 o 
 -10   0  22        4.95      -12.38     22.28 o 
  -8   0  22      435.03      479.53     34.01 o 
  -6   0  22      210.67      198.79     21.87 o 
  -4   0  22      278.49      328.09     35.79 o 
  -2   0  22      279.49      252.28     27.54 o 
   0   0  22     2137.65     2256.66     84.82 o 
   2   0  22       92.60       93.58     18.97 o 
   4   0  22      339.36      327.17     37.19 o 
   6   0  22      225.14      259.00     34.57 o 
   8   0  22      226.97      149.35     48.27 o 
  10   0  22       12.22       -3.33     13.20 o 
 -10   1  22      563.06      661.15     61.28 o 
  -9   1  22       26.21       29.61     14.20 o 
  -8   1  22        1.97        2.99     14.14 o 
  -7   1  22        4.51       24.46      7.62 o 
  -6   1  22        0.77        4.24      7.96 o 
  -5   1  22        2.19        5.96     13.28 o 
  -4   1  22       12.64       20.95     12.76 o 
  -3   1  22      191.34      209.93     18.66 o 
  -2   1  22      203.29      217.41     19.73 o 
  -1   1  22       33.92       38.97     14.44 o 
   0   1  22       76.72       67.01     12.39 o 
   1   1  22      180.04      182.47     21.90 o 
   2   1  22       61.66      100.93     16.49 o 
   3   1  22        1.05       17.19      8.30 o 
   4   1  22      365.77      347.45     30.84 o 
   5   1  22      364.80      382.88     33.87 o 
   6   1  22      151.96      177.09     24.07 o 
   7   1  22       95.97      134.16     30.00 o 
   8   1  22        0.21       14.03     12.88 o 
   9   1  22       57.09       54.30     22.49 o 
  -9   2  22       31.86       43.07     18.98 o 
  -8   2  22       14.35       34.46     21.73 o 
  -7   2  22        0.11       23.41     50.33 o 
  -6   2  22        4.82        2.71     11.89 o 
  -5   2  22       99.69       74.78     18.35 o 
  -4   2  22      665.66      629.46     59.82 o 
  -3   2  22       82.97       82.96     14.92 o 
  -2   2  22      175.02      215.46     21.50 o 
  -1   2  22      363.30      372.68     27.60 o 
   0   2  22       79.95       74.36     17.77 o 
   1   2  22      479.83      467.55     35.80 o 
   2   2  22     1135.20     1125.72     56.43 o 
   3   2  22       48.72       52.57     12.23 o 
   4   2  22        0.04        2.50      9.18 o 
   5   2  22      302.93      336.23     28.29 o 
   6   2  22       10.41       18.80     13.75 o 
   7   2  22        1.21       33.14     14.17 o 
   8   2  22        6.65        1.02     13.66 o 
   9   2  22       30.21       24.71     14.48 o 
  -9   3  22      141.54      183.09     41.50 o 
  -8   3  22        3.51       37.20     46.62 o 
  -7   3  22      103.82       85.27     29.63 o 
  -6   3  22        0.21       27.53     14.48 o 
  -5   3  22       58.80       60.41     18.94 o 
  -4   3  22       54.95       46.56     17.70 o 
  -3   3  22       42.53       45.33     12.20 o 
  -2   3  22        1.10       18.43      9.56 o 
  -1   3  22       71.34       81.30     14.58 o 
   0   3  22       23.95       24.90      8.34 o 
   1   3  22       19.88       28.51     10.66 o 
   2   3  22      108.08      121.03     18.09 o 
   3   3  22       76.27       64.66     14.65 o 
   4   3  22       10.25       18.44      9.14 o 
   5   3  22       29.31        9.61     10.77 o 
   6   3  22       77.05       59.66     16.21 o 
   7   3  22       72.67      121.28     26.97 o 
   8   3  22        5.68       11.36     13.37 o 
  -7   4  22       35.13       43.33     20.74 o 
  -6   4  22       23.03       18.54     13.98 o 
  -5   4  22       24.98       52.74     15.89 o 
  -4   4  22        0.00       -2.56      9.26 o 
  -3   4  22       18.45       24.21     15.01 o 
  -2   4  22       31.25       23.08     12.83 o 
  -1   4  22        0.93        1.50     11.10 o 
   0   4  22        5.30        6.44     10.54 o 
   1   4  22       33.06       33.78     13.04 o 
   2   4  22        0.35       15.23      8.97 o 
   3   4  22      125.87      110.19     20.13 o 
   4   4  22       47.72       67.73     17.04 o 
   5   4  22        0.30       21.83     12.98 o 
   6   4  22      263.01      266.62     32.00 o 
  -4   5  22        3.34        8.98     14.85 o 
  -3   5  22       18.32       49.28     13.28 o 
  -2   5  22      106.27       86.10     21.78 o 
  -1   5  22        0.20       28.99     13.89 o 
   0   5  22       22.84        9.92     10.93 o 
   1   5  22        4.07       11.44     12.80 o 
   2   5  22        4.03       21.46     11.94 o 
   3   5  22        0.20       -7.93     10.63 o 
   4   5  22        1.16        9.27     18.22 o 
  -9   0  23      347.95      405.86     51.93 o 
  -7   0  23      360.04      393.02     43.53 o 
  -5   0  23      940.36      948.12     62.67 o 
  -3   0  23       34.37       39.19     19.80 o 
  -1   0  23      556.37      544.23     42.42 o 
   1   0  23      181.74      201.74     61.47 o 
   3   0  23     1081.75     1069.94     66.42 o 
   5   0  23      210.31      193.25     29.31 o 
   7   0  23      302.97      314.04     40.64 o 
   9   0  23        3.65       26.40     23.93 o 
 -10   1  23        0.78        2.10     17.37 o 
  -9   1  23       88.55      100.81     20.11 o 
  -8   1  23       19.72       33.80     14.93 o 
  -7   1  23      305.15      298.78     24.27 o 
  -6   1  23      107.83      103.59     19.48 o 
  -5   1  23        0.68        1.49      9.38 o 
  -4   1  23       16.67       16.34     11.31 o 
  -3   1  23        0.08       12.27     11.97 o 
  -2   1  23      551.56      527.83     30.57 o 
  -1   1  23        9.57       18.32      8.34 o 
   0   1  23        1.86       23.64     10.83 o 
   1   1  23      181.54      201.17     24.58 o 
   2   1  23      127.11      146.11     20.47 o 
   3   1  23      843.47      815.36     47.80 o 
   4   1  23        7.66       23.85     11.06 o 
   5   1  23     1004.53     1031.46     55.94 o 
   6   1  23      204.34      223.01     27.11 o 
   7   1  23        0.29       28.91     17.79 o 
   8   1  23        0.66       28.83     14.25 o 
   9   1  23       10.14       30.43     19.11 o 
  -9   2  23       75.08       63.43     20.66 o 
  -8   2  23       50.60       54.99     24.96 o 
  -7   2  23       66.62       73.07     26.18 o 
  -6   2  23       24.02       13.65      9.93 o 
  -5   2  23       53.24       73.62     20.07 o 
  -4   2  23      286.04      296.68     38.12 o 
  -3   2  23      120.93      120.17     16.12 o 
  -2   2  23      533.34      557.19     33.66 o 
  -1   2  23      801.88      782.30     40.46 o 
   0   2  23        3.74       10.96      7.12 o 
   1   2  23      154.09      139.40     21.32 o 
   2   2  23      926.02      951.00     59.02 o 
   3   2  23      118.77      105.50     16.78 o 
   4   2  23      270.11      252.92     25.07 o 
   5   2  23        0.08       18.32      9.22 o 
   6   2  23        0.00        2.24     10.68 o 
   7   2  23       57.84       52.75     17.64 o 
   8   2  23       40.13       57.12     35.26 o 
   9   2  23       17.04       18.89     16.61 o 
  -8   3  23      228.80      235.19     45.30 o 
  -7   3  23       37.65       57.63     27.23 o 
  -6   3  23       24.57       16.77     13.34 o 
  -5   3  23      232.60      230.73     31.05 o 
  -4   3  23      170.57      183.63     27.73 o 
  -3   3  23      231.46      210.40     23.73 o 
  -2   3  23       50.77       13.14     11.14 o 
  -1   3  23      611.07      642.56     37.12 o 
   0   3  23        0.60        2.93      8.21 o 
   1   3  23       36.08       22.39      8.25 o 
   2   3  23       28.10       54.40     13.10 o 
   3   3  23       14.44       15.31      9.47 o 
   4   3  23       25.16       12.48     11.08 o 
   5   3  23        8.45       17.68     11.40 o 
   6   3  23       64.52       88.82     25.35 o 
   7   3  23       38.54       20.45     14.01 o 
   8   3  23       60.20       55.10     19.54 o 
  -7   4  23       10.16       -5.01     17.20 o 
  -6   4  23       47.61       65.29     19.64 o 
  -5   4  23       23.70       21.14     18.45 o 
  -4   4  23        4.20       14.84     11.69 o 
  -3   4  23        2.13       -8.16      9.41 o 
  -2   4  23      141.79      136.80     21.06 o 
  -1   4  23       10.37        4.76      7.99 o 
   0   4  23       36.79       48.79     13.29 o 
   1   4  23        8.56        1.44      9.05 o 
   2   4  23        3.45       -1.65     11.55 o 
   3   4  23       14.62       21.95     10.18 o 
   4   4  23       26.80       50.22     16.11 o 
   5   4  23       15.77        2.65     13.11 o 
   6   4  23        2.07       17.27     11.37 o 
  -4   5  23       23.51       18.11     16.38 o 
  -3   5  23        3.45        0.44      9.94 o 
  -2   5  23       29.08       36.06     14.98 o 
  -1   5  23        5.63       26.05     25.00 o 
   0   5  23       26.17       30.78     12.52 o 
   1   5  23       94.92      108.20     25.46 o 
   2   5  23        0.11        9.34     10.34 o 
   3   5  23       28.13       34.08     19.10 o 
 -10   0  24        1.14       -7.01     23.52 o 
  -8   0  24      967.97     1034.62     72.15 o 
  -6   0  24      103.27      104.90     22.44 o 
  -4   0  24      574.12      549.24     48.72 o 
  -2   0  24      507.62      492.71     54.46 o 
   0   0  24      319.30      313.19     34.41 o 
   2   0  24       27.56       20.63     10.89 o 
   4   0  24       39.85       22.90     14.59 o 
   6   0  24      608.68      672.87     58.54 o 
   8   0  24       66.79       35.48     24.75 o 
  -9   1  24      147.51      200.05     27.58 o 
  -8   1  24      135.91      198.44     30.62 o 
  -7   1  24        0.44        4.54     10.31 o 
  -6   1  24      153.67      149.64     23.43 o 
  -5   1  24        2.59        6.10     12.37 o 
  -4   1  24      597.09      585.18     44.86 o 
  -3   1  24     1029.48      968.54     54.02 o 
  -2   1  24       34.54       44.40     12.47 o 
  -1   1  24      105.95       88.90     15.52 o 
   0   1  24      487.46      458.22     34.87 o 
   1   1  24       65.40       62.30     23.63 o 
   2   1  24      133.93      160.55     24.26 o 
   3   1  24      138.73      132.38     20.33 o 
   4   1  24      123.61      133.03     20.84 o 
   5   1  24        1.82        1.65      8.00 o 
   6   1  24       49.23       42.78     12.61 o 
   7   1  24       98.18       75.86     20.56 o 
   8   1  24       98.31      116.96     24.81 o 
   9   1  24        0.19        9.94     11.92 o 
  -9   2  24       26.88       44.07     17.07 o 
  -8   2  24       60.56       76.58     25.42 o 
  -7   2  24      254.36      296.05     36.80 o 
  -6   2  24        4.68       14.12     11.61 o 
  -5   2  24       23.48        5.82     10.84 o 
  -4   2  24       44.13       48.15     13.82 o 
  -3   2  24      519.95      527.32     41.39 o 
  -2   2  24      371.35      319.89     26.58 o 
  -1   2  24      169.98      171.90     22.39 o 
   0   2  24       67.40       61.99     15.65 o 
   1   2  24       30.35       66.71     17.18 o 
   2   2  24        0.20       14.80      9.53 o 
   3   2  24       29.97       21.03     11.49 o 
   4   2  24      221.35      195.56     22.28 o 
   5   2  24        0.93       -1.34      9.29 o 
   6   2  24        0.38        7.62     12.18 o 
   7   2  24       28.26       39.84     14.76 o 
   8   2  24        0.79       45.74     17.34 o 
  -8   3  24        1.51       19.04     24.50 o 
  -7   3  24        5.69      -11.98     53.63 o 
  -6   3  24        4.41       13.06     23.57 o 
  -5   3  24      108.09      146.29     35.53 o 
  -4   3  24      218.13      199.13     28.95 o 
  -3   3  24       15.08       18.21     12.54 o 
  -2   3  24      105.71       98.27     18.61 o 
  -1   3  24        0.10       11.55      7.66 o 
   0   3  24       37.73       23.16     12.98 o 
   1   3  24       14.99       10.12     10.50 o 
   2   3  24       22.43       29.68     10.44 o 
   3   3  24       47.78       74.03     15.56 o 
   4   3  24        1.68       -5.32      8.92 o 
   5   3  24       46.68       42.77     26.97 o 
   6   3  24       54.66       38.58     19.11 o 
   7   3  24       94.45      122.35     29.14 o 
  -6   4  24        0.73       35.33     19.51 o 
  -5   4  24        8.62       24.30     29.86 o 
  -4   4  24        0.12       19.91     12.57 o 
  -3   4  24       56.37       62.35     16.79 o 
  -2   4  24       18.20       18.04     14.05 o 
  -1   4  24       11.73       -1.61      8.73 o 
   0   4  24        3.17      -16.30     16.30 o 
   1   4  24        5.06        3.16     11.73 o 
   2   4  24       19.38       -9.11     16.81 o 
   3   4  24       41.02       18.36     14.71 o 
   4   4  24       14.69        6.82     14.02 o 
   5   4  24       10.59       23.01     12.09 o 
   6   4  24       23.02       28.67     15.60 o 
  -3   5  24       14.61       31.15     22.48 o 
  -2   5  24        0.21       13.21     13.13 o 
  -1   5  24        0.02      -11.64     12.34 o 
   0   5  24       72.85       27.18     34.04 o 
   1   5  24        9.52        1.65     15.17 o 
   2   5  24        1.80       10.81      8.55 o 
  -9   0  25        8.59       -2.68     13.56 o 
  -7   0  25        3.41      -12.13     13.28 o 
  -5   0  25     1990.98     2005.24     96.14 o 
  -3   0  25      407.94      457.95     67.66 o 
  -1   0  25      408.50      421.39     39.63 o 
   1   0  25       80.68       89.31     19.97 o 
   3   0  25        4.47       30.53     14.37 o 
   5   0  25     1069.12     1093.72     88.29 o 
   7   0  25      565.87      611.72     58.86 o 
   9   0  25        0.48       18.98     27.23 o 
  -9   1  25       76.59      104.94     21.75 o 
  -8   1  25        0.25        9.56      9.51 o 
  -7   1  25      455.53      432.86     39.27 o 
  -6   1  25       34.31       12.90     11.50 o 
  -5   1  25        0.01        3.50      9.75 o 
  -4   1  25      143.32      164.87     23.87 o 
  -3   1  25      845.04      778.71     49.37 o 
  -2   1  25      685.55      688.60     44.35 o 
  -1   1  25      175.31      173.53     21.87 o 
   0   1  25        5.99       23.55     11.48 o 
   1   1  25      265.43      303.79     29.89 o 
   2   1  25        1.47       -4.83      9.25 o 
   3   1  25       41.79       59.90     15.09 o 
   4   1  25      880.33      887.02     52.89 o 
   5   1  25       32.49       26.22     11.96 o 
   6   1  25       24.55       13.61     10.79 o 
   7   1  25       11.92       14.50     13.97 o 
   8   1  25        7.97       41.61     17.31 o 
   9   1  25       53.45       66.30     25.86 o 
  -9   2  25       83.38       25.64     15.71 o 
  -8   2  25        3.73       16.73     26.49 o 
  -7   2  25        0.01        8.71     11.98 o 
  -6   2  25      108.89       98.56     19.64 o 
  -5   2  25        6.67       24.19     12.31 o 
  -4   2  25      218.04      219.78     28.71 o 
  -3   2  25       59.10       62.19     18.79 o 
  -2   2  25      110.24      135.17     18.52 o 
  -1   2  25        1.64       28.55     12.63 o 
   0   2  25     1036.13     1088.09     57.49 o 
   1   2  25       59.97       93.21     18.65 o 
   2   2  25       96.38       88.99     16.26 o 
   3   2  25       43.57       38.82     13.00 o 
   4   2  25      121.42      100.45     17.91 o 
   5   2  25      104.03      110.44     17.43 o 
   6   2  25        0.14       10.35     12.52 o 
   7   2  25       79.48       69.11     22.03 o 
   8   2  25       29.53       -0.58     11.68 o 
  -8   3  25      119.67      139.63     39.40 o 
  -7   3  25        1.28        7.49     22.78 o 
  -6   3  25      181.38      260.53     47.09 o 
  -5   3  25        2.98       12.10     19.81 o 
  -4   3  25       23.17        8.17     12.43 o 
  -3   3  25        3.97        2.38     11.57 o 
  -2   3  25      188.07      206.08     23.34 o 
  -1   3  25       73.59       68.70     12.45 o 
   0   3  25      159.77      158.70     19.30 o 
   1   3  25      233.14      217.19     23.82 o 
   2   3  25       50.39       54.36     19.41 o 
   3   3  25        1.17        5.61     11.49 o 
   4   3  25       28.50       38.24     18.02 o 
   5   3  25        0.71        2.26     11.79 o 
   6   3  25       48.40       23.91     15.12 o 
   7   3  25        7.12       -7.52     17.33 o 
  -6   4  25       60.90       60.14     19.49 o 
  -5   4  25       20.68       12.34     15.95 o 
  -4   4  25        1.90       -1.63     12.64 o 
  -3   4  25        8.05        3.04     10.29 o 
  -2   4  25       21.71       29.05     12.48 o 
  -1   4  25       32.73       29.73     10.79 o 
   0   4  25       34.84       34.93     17.08 o 
   1   4  25       79.19       95.63     17.64 o 
   2   4  25        8.90       10.88     11.70 o 
   3   4  25        0.49       21.93     12.76 o 
   4   4  25       23.25        8.45     12.06 o 
   5   4  25       50.54       11.79     13.90 o 
  -2   5  25        0.20       -3.58     14.81 o 
  -1   5  25        2.13      -14.32     14.32 o 
   0   5  25        9.26      -11.81     38.78 o 
   1   5  25       14.34       -6.82     17.55 o 
  -8   0  26       24.40       49.90     23.00 o 
  -6   0  26      273.26      306.59     39.08 o 
  -4   0  26       96.09      113.46     35.48 o 
  -2   0  26      997.17      962.94     94.48 o 
   0   0  26       55.45       48.51     11.89 o 
   2   0  26      391.59      396.05     43.02 o 
   4   0  26      412.67      372.33     43.47 o 
   6   0  26       12.84       -8.66     10.20 o 
   8   0  26        3.70       -9.08     21.87 o 
  -9   1  26        0.56       -4.47     22.87 o 
  -8   1  26      233.49      296.56     36.50 o 
  -7   1  26        8.10        3.02      8.30 o 
  -6   1  26      305.75      309.20     33.96 o 
  -5   1  26        0.53        2.83      8.38 o 
  -4   1  26       92.72      102.99     19.07 o 
  -3   1  26       63.30       71.57     16.93 o 
  -2   1  26      359.66      312.44     29.02 o 
  -1   1  26      132.23      146.53     21.73 o 
   0   1  26      628.15      624.46     41.84 o 
   1   1  26      222.26      230.86     26.76 o 
   2   1  26      109.54      119.22     25.38 o 
   3   1  26       23.29       49.61     15.83 o 
   4   1  26       38.97       20.17     11.73 o 
   5   1  26       38.56       41.14     16.00 o 
   6   1  26       24.80       39.58     16.04 o 
   7   1  26        6.22       -6.21     17.74 o 
   8   1  26      102.58       77.91     19.85 o 
  -8   2  26       13.34        8.97     12.08 o 
  -7   2  26      263.70      304.59     37.84 o 
  -6   2  26       44.06       58.52     16.73 o 
  -5   2  26       82.32       87.24     19.09 o 
  -4   2  26        0.00      -12.19     12.19 o 
  -3   2  26      283.25      298.49     33.00 o 
  -2   2  26       56.36       49.67     12.02 o 
  -1   2  26     1198.89     1156.64     59.12 o 
   0   2  26       16.97       42.67     22.52 o 
   1   2  26      188.02      197.34     27.20 o 
   2   2  26      105.73      104.01     18.62 o 
   3   2  26       88.49       45.33     12.51 o 
   4   2  26        4.75        7.61     10.48 o 
   5   2  26        0.58       22.38     13.70 o 
   6   2  26       27.50       21.00     12.68 o 
   7   2  26        3.47       30.37     26.10 o 
   8   2  26        0.48      -14.24     14.24 o 
  -7   3  26        7.81       16.44     55.90 o 
  -6   3  26        4.64      -13.64     16.46 o 
  -5   3  26       20.32       27.63     16.51 o 
  -4   3  26        2.92       39.05     15.95 o 
  -3   3  26       79.00       91.34     19.87 o 
  -2   3  26       89.33       70.31     15.96 o 
  -1   3  26      251.59      263.30     30.56 o 
   0   3  26       54.73       64.56     14.51 o 
   1   3  26       11.87       13.18     10.05 o 
   2   3  26       24.29       30.44     12.03 o 
   3   3  26        0.01        9.91      7.84 o 
   4   3  26       94.42      133.56     21.49 o 
   5   3  26      117.64      144.23     25.81 o 
   6   3  26       23.82       16.00     13.94 o 
   7   3  26       49.04       64.72     23.54 o 
  -5   4  26       11.61       32.65     20.42 o 
  -4   4  26       34.16       58.16     19.62 o 
  -3   4  26        4.90       -0.23     12.22 o 
  -2   4  26       26.32       38.99     14.41 o 
  -1   4  26        3.35       36.87     18.36 o 
   0   4  26      110.14      123.17     27.09 o 
   1   4  26       45.08       46.69     14.87 o 
   2   4  26      171.98      180.23     24.53 o 
   3   4  26        0.48       -0.17     11.85 o 
   4   4  26       14.15       33.84     18.76 o 
   5   4  26        7.37       -3.63     14.77 o 
  -9   0  27        0.17        0.55     19.18 o 
  -7   0  27      228.59      299.67     40.10 o 
  -5   0  27      744.90      714.16     86.64 o 
  -3   0  27      427.47      454.24     68.49 o 
  -1   0  27      859.26      740.69     61.68 o 
   1   0  27      361.16      415.56     42.47 o 
   3   0  27       32.58       45.51     25.99 o 
   5   0  27      112.29       83.23     23.13 o 
   7   0  27      532.69      458.38     78.18 o 
  -9   1  27       52.34      115.31     26.25 o 
  -8   1  27       32.14       16.44     13.87 o 
  -7   1  27       15.42       19.52     11.67 o 
  -6   1  27        9.77       13.17     14.48 o 
  -5   1  27        2.53        2.36      9.08 o 
  -4   1  27      113.45       89.30     19.77 o 
  -3   1  27       99.27      149.68     28.81 o 
  -2   1  27      175.40      181.63     30.73 o 
  -1   1  27      256.19      222.81     26.04 o 
   0   1  27       59.78       75.91     18.89 o 
   1   1  27       93.50       60.83     15.97 o 
   2   1  27      111.69      138.30     22.32 o 
   3   1  27      412.14      386.63     35.55 o 
   4   1  27      131.24      149.14     23.00 o 
   5   1  27        0.01        1.36      9.61 o 
   6   1  27      104.07       96.21     19.66 o 
   7   1  27      158.45      163.83     33.45 o 
   8   1  27        7.83        6.66     20.01 o 
  -8   2  27      275.44      314.46     41.72 o 
  -7   2  27       98.83       69.46     22.30 o 
  -6   2  27       45.40       69.47     16.38 o 
  -5   2  27       79.62       81.05     20.01 o 
  -4   2  27       67.81       50.23     15.14 o 
  -3   2  27        0.26        1.24      8.64 o 
  -2   2  27      189.69      166.03     32.42 o 
  -1   2  27       27.33       49.80     18.89 o 
   0   2  27      108.35      128.07     21.59 o 
   1   2  27      204.43      209.31     26.82 o 
   2   2  27       95.11       77.75     18.02 o 
   3   2  27        1.38        0.41     15.75 o 
   4   2  27        3.75        6.04     10.88 o 
   5   2  27       46.88       23.14     10.90 o 
   6   2  27       73.19       83.46     21.37 o 
   7   2  27        7.88        5.27     12.48 o 
  -7   3  27       43.18       26.29     23.03 o 
  -6   3  27       70.58       42.77     21.00 o 
  -5   3  27       18.10       21.47     12.89 o 
  -4   3  27        0.18       27.57     16.20 o 
  -3   3  27       14.09        6.70     11.60 o 
  -2   3  27      150.87      145.63     22.93 o 
  -1   3  27       18.19        7.79      9.59 o 
   0   3  27       71.52       39.86     11.16 o 
   1   3  27       57.22       86.26     16.39 o 
   2   3  27      228.78      257.94     27.66 o 
   3   3  27       16.96       15.51     11.42 o 
   4   3  27       72.35       74.69     18.25 o 
   5   3  27       94.47       89.30     23.37 o 
   6   3  27        8.40       15.84     16.01 o 
  -5   4  27        0.47       21.45     29.50 o 
  -4   4  27      113.26      171.91     29.15 o 
  -3   4  27       73.22      128.00     27.55 o 
  -2   4  27        2.75       15.38      9.25 o 
  -1   4  27       13.85        5.76      9.83 o 
   0   4  27       93.27      112.26     23.52 o 
   1   4  27       19.97        6.83      9.04 o 
   2   4  27        0.71       50.49     16.64 o 
   3   4  27       10.10       10.31     20.81 o 
   4   4  27       63.93       85.32     27.26 o 
  -8   0  28      471.83      548.73     56.83 o 
  -6   0  28      404.52      563.71     56.25 o 
  -4   0  28       67.12      115.52     38.78 o 
  -2   0  28        1.38       14.85     13.61 o 
   0   0  28      293.10      275.16     36.00 o 
   2   0  28      391.09      342.15     42.40 o 
   4   0  28       17.69       19.67     12.84 o 
   6   0  28      921.87      958.46     76.23 o 
   8   0  28      147.17       97.78     49.10 o 
  -8   1  28       49.60       59.38     17.80 o 
  -7   1  28       81.30       80.00     18.49 o 
  -6   1  28      118.45      126.11     32.22 o 
  -5   1  28        8.95       22.31     10.90 o 
  -4   1  28       97.66      118.60     23.59 o 
  -3   1  28      166.29      207.46     34.23 o 
  -2   1  28       19.67       53.80     28.88 o 
  -1   1  28      174.55      153.70     21.86 o 
   0   1  28      139.30      134.60     21.76 o 
   1   1  28      247.97      219.85     27.92 o 
   2   1  28        7.36       18.41     11.09 o 
   3   1  28       32.07       30.37     13.23 o 
   4   1  28      154.24      199.59     26.91 o 
   5   1  28        0.12       -2.23     12.93 o 
   6   1  28      242.19      198.33     45.38 o 
   7   1  28        0.11       -1.53     15.27 o 
   8   1  28       15.76       11.03     22.17 o 
  -8   2  28       24.76       41.42     21.70 o 
  -7   2  28       53.83       57.42     18.79 o 
  -6   2  28        7.59        5.23     10.57 o 
  -5   2  28       32.80       27.75     21.87 o 
  -4   2  28        0.49       -9.83     11.66 o 
  -3   2  28      116.64      118.38     21.93 o 
  -2   2  28      119.89      117.43     27.86 o 
  -1   2  28       16.82       29.45     12.45 o 
   0   2  28      139.20      151.21     22.77 o 
   1   2  28        2.60        3.22     12.47 o 
   2   2  28      118.72      163.26     25.40 o 
   3   2  28      121.97      134.28     23.86 o 
   4   2  28       25.96       24.19     12.67 o 
   5   2  28       39.86       47.89     16.29 o 
   6   2  28       30.46       27.86     17.55 o 
   7   2  28       42.50       31.55     16.29 o 
  -6   3  28        6.19       -5.37     13.23 o 
  -5   3  28       18.53       12.16     11.68 o 
  -4   3  28       14.14       16.88     11.31 o 
  -3   3  28       52.73       43.23     14.90 o 
  -2   3  28       29.30       73.70     19.83 o 
  -1   3  28      106.09      114.00     21.12 o 
   0   3  28      162.80      167.72     23.44 o 
   1   3  28      489.01      530.62     38.74 o 
   2   3  28       34.11       19.84     11.41 o 
   3   3  28       40.58       32.10     12.03 o 
   4   3  28        0.13        8.24      9.65 o 
   5   3  28        0.20       19.93     16.02 o 
   6   3  28        0.78      -14.97     14.97 o 
  -4   4  28        4.93        3.17     11.26 o 
  -3   4  28       19.42        5.04     13.71 o 
  -2   4  28       18.82       19.34     14.09 o 
  -1   4  28       39.07       59.29     18.38 o 
   0   4  28       14.32       -0.65     12.26 o 
   1   4  28       53.45       52.14     17.62 o 
   2   4  28      162.87      191.28     26.40 o 
   3   4  28        5.74       -7.13     14.52 o 
  -7   0  29      382.75      399.40     48.57 o 
  -5   0  29        0.01       19.39     22.28 o 
  -3   0  29       74.51       83.75     26.82 o 
  -1   0  29      645.14      540.80     48.67 o 
   1   0  29      255.56      217.70     32.72 o 
   3   0  29       45.07       63.30     19.97 o 
   5   0  29      688.53      745.06     66.65 o 
   7   0  29        0.65       49.10     26.82 o 
  -8   1  29        3.68       -1.98     15.79 o 
  -7   1  29        0.03      -10.84     14.17 o 
  -6   1  29       68.40      102.46     22.86 o 
  -5   1  29      183.89      218.15     29.81 o 
  -4   1  29       50.98       47.01     20.01 o 
  -3   1  29      208.99      199.20     52.40 o 
  -2   1  29        2.67       12.54     15.37 o 
  -1   1  29       10.93       34.76     14.07 o 
   0   1  29       71.02       64.76     15.60 o 
   1   1  29        4.43       26.29     13.00 o 
   2   1  29        1.80        6.88     10.44 o 
   3   1  29      243.57      281.74     32.51 o 
   4   1  29       79.22       87.32     18.72 o 
   5   1  29      173.89      164.83     27.08 o 
   6   1  29       12.32       12.08     18.74 o 
   7   1  29        6.29       -1.18     15.06 o 
  -7   2  29       38.35       62.95     20.92 o 
  -6   2  29       75.16       84.64     18.18 o 
  -5   2  29       10.80        5.98      9.14 o 
  -4   2  29        7.20       21.75     12.45 o 
  -3   2  29       31.05       33.86     18.86 o 
  -2   2  29        1.53        1.27     25.58 o 
  -1   2  29       13.10       20.73     14.95 o 
   0   2  29       64.56       71.07     16.75 o 
   1   2  29      195.23      170.20     26.57 o 
   2   2  29      101.23       93.98     22.00 o 
   3   2  29       16.50       10.14     14.84 o 
   4   2  29        2.08       12.39      8.10 o 
   5   2  29       15.25        8.74      9.36 o 
   6   2  29      138.87      206.03     32.05 o 
  -6   3  29      112.04      123.58     29.57 o 
  -5   3  29      138.24      148.74     23.60 o 
  -4   3  29       48.61       64.95     18.89 o 
  -3   3  29        8.94       -4.17     10.39 o 
  -2   3  29       41.31       30.49     18.60 o 
  -1   3  29        9.85       11.97     13.55 o 
   0   3  29       85.04       56.91     14.22 o 
   1   3  29        3.11       35.20     12.59 o 
   2   3  29       78.87       65.88     14.92 o 
   3   3  29        2.14        1.86      9.36 o 
   4   3  29        0.20       -5.66     12.23 o 
   5   3  29        1.24        9.18     13.55 o 
  -3   4  29        5.71       10.90     11.85 o 
  -2   4  29       48.20       44.52     18.71 o 
  -1   4  29       36.13       32.02     17.11 o 
   0   4  29      247.42      264.75     35.20 o 
   1   4  29        0.07        2.94     14.57 o 
   2   4  29       92.90       95.50     19.46 o 
  -8   0  30       45.99       72.60     23.42 o 
  -6   0  30        1.29       -1.65     18.57 o 
  -4   0  30      193.27      269.00     56.93 o 
  -2   0  30      106.27       82.93     32.59 o 
   0   0  30      214.96      254.25     35.15 o 
   2   0  30       17.16       27.81     32.39 o 
   4   0  30        6.98       -6.66     24.14 o 
   6   0  30      192.98      154.18     31.00 o 
  -7   1  30      310.10      349.70     39.59 o 
  -6   1  30      254.72      256.95     33.24 o 
  -5   1  30       23.54       26.56     12.02 o 
  -4   1  30        0.15       12.95     16.71 o 
  -3   1  30        5.86        9.05     15.88 o 
  -2   1  30      130.12      152.03     30.92 o 
  -1   1  30       60.54       69.96     23.32 o 
   0   1  30       16.65       27.95     19.77 o 
   1   1  30        1.70        7.85     16.33 o 
   2   1  30      264.31      286.24     33.15 o 
   3   1  30       29.93       48.56     16.63 o 
   4   1  30      154.46      142.64     32.60 o 
   5   1  30       10.98       -9.66      9.66 o 
   6   1  30        0.08       22.26     17.12 o 
   7   1  30      177.94      171.19     38.16 o 
  -7   2  30        6.31      -13.26     13.26 o 
  -6   2  30       14.66       21.29     11.91 o 
  -5   2  30      163.77      171.00     28.79 o 
  -4   2  30      102.77      100.25     22.23 o 
  -3   2  30      121.38      116.90     29.13 o 
  -2   2  30       20.42       26.95     13.73 o 
  -1   2  30       39.47       21.39     21.45 o 
   0   2  30       81.35       72.17     17.76 o 
   1   2  30       56.72       56.39     17.79 o 
   2   2  30        4.58        7.03      9.58 o 
   3   2  30       93.29      114.58     23.49 o 
   4   2  30       15.38        7.67     10.37 o 
   5   2  30        0.79       11.08     12.71 o 
   6   2  30        0.39      -10.87     11.82 o 
  -5   3  30        1.94      -16.30     16.30 o 
  -4   3  30       23.16       10.76      9.46 o 
  -3   3  30       66.80       68.80     20.43 o 
  -2   3  30       58.21       56.13     22.08 o 
  -1   3  30        7.71       20.78     14.14 o 
   0   3  30       78.22      101.17     22.31 o 
   1   3  30        6.65       17.50     15.43 o 
   2   3  30       21.92       20.10     10.99 o 
   3   3  30        7.23      -11.51     11.51 o 
   4   3  30        6.18      -12.16     13.85 o 
  -2   4  30       32.73       12.94     21.07 o 
  -1   4  30      105.56       94.68     28.89 o 
   0   4  30       40.12       37.40     14.75 o 
   1   4  30        1.97       15.62     15.95 o 
  -7   0  31        8.13       26.82     17.74 o 
  -5   0  31      197.89      182.36     49.92 o 
  -3   0  31      265.24      246.72     56.11 o 
  -1   0  31       86.66      100.67     34.24 o 
   1   0  31      178.13      152.40     38.16 o 
   3   0  31       69.00      108.45     26.80 o 
   5   0  31      320.53      360.77     50.47 o 
  -7   1  31       24.58        1.01      9.51 o 
  -6   1  31       69.83       68.93     29.17 o 
  -5   1  31      321.11      323.39     45.78 o 
  -4   1  31      114.99       62.33     53.02 o 
  -3   1  31       12.22       20.03     17.15 o 
  -2   1  31      141.05      107.19     27.80 o 
  -1   1  31      148.36      117.67     40.84 o 
   0   1  31      148.45      170.69     38.93 o 
   1   1  31      377.76      331.25     35.07 o 
   2   1  31        3.39       16.04     21.60 o 
   3   1  31       72.04       54.00     15.65 o 
   4   1  31       90.63       66.95     19.96 o 
   5   1  31        0.04       39.78     21.24 o 
   6   1  31        0.95      -12.75     16.32 o 
  -6   2  31       29.39       41.43     15.00 o 
  -5   2  31       90.29      113.05     23.79 o 
  -4   2  31       31.26       65.71     19.69 o 
  -3   2  31      142.32      207.80     37.76 o 
  -2   2  31      127.09      137.13     31.31 o 
  -1   2  31       65.73       94.11     26.02 o 
   0   2  31       70.75       91.04     18.98 o 
   1   2  31       69.97       92.68     18.71 o 
   2   2  31       26.90       36.41     16.61 o 
   3   2  31        7.11       17.59     14.70 o 
   4   2  31        2.14      -11.89     11.89 o 
   5   2  31        0.39       -8.43     11.01 o 
  -5   3  31        0.69       -0.21     10.07 o 
  -4   3  31      106.55      130.67     24.81 o 
  -3   3  31       24.32       13.71     22.54 o 
  -2   3  31       10.53       16.64     35.69 o 
  -1   3  31        2.30        5.96     18.15 o 
   0   3  31       44.51       71.72     22.25 o 
   1   3  31       31.86       64.81     16.41 o 
   2   3  31        6.68       -0.79     11.38 o 
   3   3  31       37.94       35.93     14.89 o 
   4   3  31      136.94      142.08     26.40 o 
  -6   0  32        0.34        6.19     14.85 o 
  -4   0  32       98.20      136.97     42.91 o 
  -2   0  32        1.79        3.30     26.40 o 
   0   0  32      304.16      310.21     41.46 o 
   2   0  32      302.58      256.04     39.49 o 
   4   0  32       55.46      111.27     28.71 o 
   6   0  32       41.72       28.72     20.67 o 
  -6   1  32      163.60      169.15     27.72 o 
  -5   1  32       56.76       87.08     27.20 o 
  -4   1  32       55.77       40.85     28.05 o 
  -3   1  32      106.33       81.48     58.38 o 
  -2   1  32      104.33      115.06     29.88 o 
  -1   1  32      190.22      175.89     34.17 o 
   0   1  32      255.17      242.33     30.24 o 
   1   1  32       28.73       27.66     10.56 o 
   2   1  32      190.68      162.57     26.81 o 
   3   1  32       14.63       48.77     17.48 o 
   4   1  32        0.29        9.10     10.31 o 
   5   1  32        9.03        8.16      9.82 o 
   6   1  32        4.03        4.98     16.51 o 
  -6   2  32       21.73       45.17     15.53 o 
  -5   2  32       60.60       64.66     17.50 o 
  -4   2  32      159.24      157.91     70.76 o 
  -3   2  32       84.20       54.18     26.25 o 
  -2   2  32        9.10       13.00     23.72 o 
  -1   2  32        5.31        7.68     12.18 o 
   0   2  32       31.89       39.31     11.36 o 
   1   2  32      126.67      106.37     20.82 o 
   2   2  32        4.00       36.13     18.65 o 
   3   2  32        1.86       -5.45     26.33 o 
   4   2  32       10.10       19.84     14.71 o 
   5   2  32        0.42       40.24     15.47 o 
  -4   3  32       15.84       20.21     12.83 o 
  -3   3  32       71.64       68.86     32.39 o 
  -2   3  32       38.72      111.59     30.53 o 
  -1   3  32      220.46      308.23     48.09 o 
   0   3  32      158.32      179.67     28.65 o 
   1   3  32       14.69       33.33     11.84 o 
   2   3  32       20.76        6.20     17.79 o 
   3   3  32        0.63        4.50     10.04 o 
  -5   0  33       21.81       28.05     22.28 o 
  -3   0  33       33.06       19.80     20.63 o 
  -1   0  33      163.84      152.65     42.91 o 
   1   0  33      120.69       99.70     25.77 o 
   3   0  33      423.17      437.33     52.36 o 
   5   0  33       11.44       23.34     29.71 o 
  -6   1  33       68.35      118.82     43.94 o 
  -5   1  33        3.69        6.13     10.04 o 
  -4   1  33       90.25       96.67     25.54 o 
  -3   1  33      334.45      287.17     45.22 o 
  -2   1  33       15.93       26.09     17.91 o 
  -1   1  33      128.81      111.49     26.37 o 
   0   1  33       13.70       26.55     12.05 o 
   1   1  33      135.17      134.95     24.94 o 
   2   1  33       96.58      120.07     40.16 o 
   3   1  33       47.66       48.50     17.35 o 
   4   1  33       41.12       55.54     17.17 o 
   5   1  33       24.11       30.14     25.96 o 
  -5   2  33      115.50      134.34     26.39 o 
  -4   2  33       11.44       22.87     17.94 o 
  -3   2  33       32.94       14.04     14.92 o 
  -2   2  33      236.43      268.82     44.47 o 
  -1   2  33        1.13       22.99     14.62 o 
   0   2  33       13.34       20.77     14.86 o 
   1   2  33        7.69        3.56     12.09 o 
   2   2  33       59.00       23.44     14.33 o 
   3   2  33       92.04       85.42     19.31 o 
   4   2  33        0.07      -10.29     10.66 o 
  -3   3  33        0.00      -16.04     16.04 o 
  -2   3  33        0.12       16.21     17.15 o 
  -1   3  33       32.29       47.36     23.52 o 
   0   3  33       42.29       65.41     23.37 o 
   1   3  33       40.77       24.76     17.39 o 
   2   3  33       48.69       66.18     17.09 o 
  -4   0  34      201.02      221.96     55.70 o 
  -2   0  34        6.87       54.05     33.83 o 
   0   0  34      237.15      200.51     54.46 o 
   2   0  34      148.96      151.77     33.30 o 
   4   0  34        7.97       28.70     21.72 o 
  -5   1  34      223.42      262.00     44.99 o 
  -4   1  34       75.80       52.67     20.62 o 
  -3   1  34        2.43       13.96     16.68 o 
  -2   1  34       34.12       25.36     15.33 o 
  -1   1  34       59.20       48.94     24.75 o 
   0   1  34        8.72       -7.66     22.07 o 
   1   1  34        8.45        6.63      9.31 o 
   2   1  34        0.45        8.54     10.62 o 
   3   1  34       86.21      104.77     23.18 o 
   4   1  34       90.09       94.36     22.92 o 
  -4   2  34       62.80       86.91     30.22 o 
  -3   2  34       17.15       43.52     20.20 o 
  -2   2  34      132.99      186.57     36.95 o 
  -1   2  34        0.03       27.14     19.80 o 
   0   2  34        2.67       24.80     18.52 o 
   1   2  34      184.55      203.59     32.42 o 
   2   2  34        6.74       21.78     12.08 o 
   3   2  34       37.94       30.12     14.62 o 
  -5   0  35      276.46      482.29     83.34 o 
  -3   0  35        1.29       14.03     28.88 o 
  -1   0  35       24.92        0.00     16.92 o 
   1   0  35       14.80       55.28     33.42 o 
   3   0  35      170.53      177.92     36.63 o 
  -4   1  35        1.27       21.62     16.00 o 
  -3   1  35       80.73       65.42     21.56 o 
  -2   1  35       22.61       33.94     14.91 o 
  -1   1  35        0.28        7.79     15.98 o 
   0   1  35        0.13       -5.56     21.04 o 
   1   1  35       20.24       25.99     13.83 o 
   2   1  35       35.66       27.02     16.48 o 
   3   1  35       17.82       43.66     17.71 o 
  -3   2  35        6.30       20.14     12.40 o 
  -2   2  35      136.17      116.50     32.90 o 
  -1   2  35      112.26      141.30     35.24 o 
   0   2  35       61.66       73.90     25.26 o 
   1   2  35        3.37       32.16     23.44 o 
   2   2  35       61.66      111.84     24.19 o 
  -4   0  36       30.65       57.76     33.01 o 
  -2   0  36      181.70      113.04     42.49 o 
   0   0  36        0.08       66.01     36.72 o 
   2   0  36       46.44       31.77     21.45 o 
  -3   1  36       23.78       60.61     24.55 o 
  -2   1  36        0.21       12.82     13.59 o 
  -1   1  36        0.38      -13.17     17.33 o 
   0   1  36       22.41       28.98     28.26 o 
   1   1  36       22.96       27.57     21.25 o 
   2   1  36        5.47       -9.39     11.37 o 
   0   2  36        4.25       32.23     29.29 o 
  -1   0  37       18.29       23.52     25.99 o 
   1   0  37        0.91       46.62     33.42 o 
  -1   1  37       25.37       23.75     15.46 o 
   0   1  37       13.80        1.44     12.24 o 
   1   1  37        4.56       20.22     23.52 o 
                                                 
